# Supplementary material for: GenoITS: Implementation of an Integrated Testing Strategy workflow for genotoxicity using QSAR-based tools
Source: NAM J. 2024 Dec 28;1:100005. doi: 10.1016/j.namjnl.2024.100005 (PMC13312421; doi:10.1016/j.namjnl.2024.100005)
Supplement: Supplementary file 1 [file mmc1.xlsx]

## Sheet: Ames test
SMILES	y
Clc1ccc(C(c2ccc(Cl)cc2)C(Cl)(Cl)Cl)cc1	0
CC(C)CCCC(C)C1CCC2C3CC=C4CC(O)CCC4(C)C3CCC12C	0
CN1CC(=O)NC1=N	0
CS(C)=O	0
ClC(Cl)(Cl)C(Cl)(Cl)Cl	0
Clc1ccc(C(c2ccc(Cl)cc2)C(Cl)Cl)cc1	0
ClC(Cl)C(Cl)(Cl)Cl	0
ClC1=C(Cl)C2(Cl)C3C(Cl)C=CC3C1(Cl)C2(Cl)Cl	0
ClC=C(Cl)Cl	0
NC(=O)NC(NC(N)=O)C(=O)O	0
OCCCl	0
Clc1c(Cl)c(Cl)c(Cl)c(Cl)c1Cl	0
CCCCCCCCCCCCCC=CC(O)C(N)CO	0
ClC(Cl)=C(Cl)Cl	0
Nc1nc(=O)c2c([nH]1)NCC(CNc1ccc(C(=O)NC(CCC(=O)O)C(=O)O)cc1)N2	0
c1ccc2occc2c1	0
O=C(O)Cc1cc(O)ccc1O	0
CC(=O)CC(=O)O	0
Nc1cc([N+](=O)[O-])ccc1C(=O)O	0
CCCCCCCCCCCCCCCC=O	0
ClCC(Cl)(Cl)Cl	0
Nc1ccc(N)c2c1C(=O)c1c(N)ccc(N)c1C2=O	0
Cc1ccccc1N=Nc1c(O)ccc2ccccc12	0
Cc1ccc(N=Nc2c(O)ccc3ccccc23)c(C)c1	0
CCNc1ccc2ccccc2c1N=Nc1ccc(N=Nc2ccccc2)cc1	0
Cc1cnc(O)nc1O	0
O=C(O)c1cc(O)nc(O)n1	0
Oc1ncc(F)c(O)n1	0
S=P(N1CC1)(N1CC1)N1CC1	1
CC(=O)Nc1ccc2c(c1)Cc1ccccc1-2	1
CCN(CC)N=O	1
c1ccc2cc3c(ccc4ccccc43)cc2c1	1
O=[N+]([O-])c1cc[n+]([O-])c2ccccc12	1
O=C1CCO1	1
O=NN1CCOCC1	1
CN(C)c1ccc(N=Nc2ccccc2)cc1	1
CC(N)=O	1
CNC(=O)CSP(=S)(OC)OC	1
CCOc1ccc(NC(C)=O)cc1	1
CCOS(C)(=O)=O	1
COP(=O)(OC)OC=C(Cl)Cl	1
CN(C)N=O	1
CCOS(=O)(=O)OCC	1
COS(C)(=O)=O	1
CN(N=O)C(=N)N[N+](=O)[O-]	1
CC=O	1
CC1CN1	1
COS(=O)(=O)OC	1
Oc1ccc2ccccc2c1N=Nc1ccc(N=Nc2ccccc2)cc1	1
Oc1ccc(-c2ccccc2)cc1	1
S=C1NCCN1	1
OCc1ccccc1	1
O=NN1CCCCC1	1
Nc1ccc(Oc2ccc(N)cc2)cc1	1
BrCCBr	1
ClCCCl	1
COCCl	1
COc1ccc(C)cc1N	1
c1ccc(NNc2ccccc2)cc1	1
Cc1cc(C(C)(C)C)c(O)c(C(C)(C)C)c1	1
c1cc2ccc3cccc4ccc(c1)c2c34	1
Nc1ccc(Sc2ccc(N)cc2)cc1	1
CC(=O)OCc1ccccc1	1
c1ccc2c(c1)c1cccc3ccc4cccc2c4c31	1
c1ccc2c3c(ccc2c1)-c1cccc2cccc-3c12	1
c1ccc2c(c1)-c1cccc3c1c-2cc1ccccc13	1
O=[N+]([O-])c1ccc2c3c(cccc13)CC2	1
O=[N+]([O-])c1ccc2c(c1)Cc1ccccc1-2	1
CC(=O)Nc1ccc(-c2ccc(NC(C)=O)cc2)cc1	1
CCCN(CCC)N=O	1
CCN(N=O)C(N)=O	1
Oc1ccc2ccccc2c1N=Nc1ccccc1	1
CCCCN(CCCC)N=O	1
O=NN(CCO)CCO	1
O=S1(=O)CCCO1	1
COc1cc2c(c3oc(=O)c4c(c13)CCC4=O)C1C=COC1O2	1
O=[N+]([O-])c1ccc(Oc2ccc(Cl)cc2Cl)cc1	1
Nc1ccc(N=Nc2ccc(-c3ccc(N=Nc4c(S(=O)(=O)O)cc5cc(S(=O)(=O)O)c(N=Nc6ccccc6)c(O)c5c4N)cc3)cc2)c(N)c1	1
Cc1ccc(N=Nc2c(O)ccc3ccccc23)c([N+](=O)[O-])c1	1
CC(=O)Nc1ccc(N=Nc2cc(C)ccc2O)cc1	1
Cc1cc(C)c(N=Nc2c(O)c(S(=O)(=O)O)cc3cc(S(=O)(=O)O)ccc23)cc1C	1
CCN(C)N=O	1
CNC(=O)C(NC(=O)C(C)C(O)C(C)NC(=O)C(NC(=O)c1nc(C(CC(N)=O)NCC(N)C(N)=O)nc(N)c1C)C(OC1OC(CO)C(O)C(O)C1OC1OC(CO)C(O)C(OC(N)=O)C1O)c1c[nH]cn1)C(C)O	1
CCCCOCOc1ccccc1	1
O=[N+]([O-])c1ccc2ccc3ccc([N+](=O)[O-])c4ccc1c2c34	1
C=O	1
O=C1OC(O)C(C(Cl)Cl)=C1Cl	1
Cc1cnc2ccc3c(nc(N)n3C)c2n1	1
Cn1c(N)nc2ncc(-c3ccccc3)cc21	1
Nc1ccc(N=Nc2ccccc2)c(N)n1	1
Clc1ccc(-c2ccc(Cl)cc2Cl)c(Cl)c1	0
NC(CS)C(=O)O	0
O=C(O)C(O)c1ccccc1	0
c1ccc(-c2ccccc2)cc1	1
COc1ccc(N)c(OC)c1	0
Oc1c(Cl)cc(Cl)cc1Cl	1
CCCCCCCCCCCCCCCCO	0
Cc1cc(C)c(S(=O)(=O)O)cc1N=Nc1cc(S(=O)(=O)O)c2ccccc2c1O	1
COc1ccc(N)cc1N	1
NCCCCC(N)C(=O)O	0
O=[N+]([O-])c1ccc2ccc3cccc4ccc1c2c34	0
CC(O)C(=O)O	0
CC(=O)NC(CCC(=O)O)C(=O)O	0
c1ccc2c(c1)cc1ccc3cccc4ccc2c1c34	1
c1ccc(C2CO2)cc1	1
O=NN1CCCC1	1
Nc1ccc(Cl)cc1N	1
ClC1C(Cl)C(Cl)C(Cl)C(Cl)C1Cl	0
O=C(O)CCCCC(=O)O	0
CCCCCCC=CCCCCCCCC(=O)O	0
ClCC(Br)CBr	1
CC1CO1	1
NC(=O)CCC(N)C(=O)O	0
O=C1C2CC=CCC2C(=O)N1SC(Cl)(Cl)C(Cl)Cl	1
CNNC	1
C=CC(N)=O	1
O=C(O)C(=O)Cc1ccccc1	0
CCCCC(CC)COC(=O)c1ccccc1C(=O)OCC(CC)CCCC	0
Cc1c(N)cccc1N	0
CC12CCC3c4ccc(O)cc4CCC3C1CCC2O	0
O=C(O)CC(O)(CC(=O)O)C(=O)O	0
NCC(=O)CCC(=O)O	0
c1ccc2[nH]c(-c3cscn3)nc2c1	1
CNNCc1ccc(C(=O)NC(C)C)cc1	1
Nc1ccn(C2OC(CO)C(O)C2O)c(=O)n1	0
CSCCC(N)C(=O)O	0
NCCCCN	0
C=CC(=O)OCC	1
O=C(O)C1CC(O)CN1	0
O=C(O)CCC(=O)O	0
Nc1ccc2ccccc2c1	1
CC(CCC(=O)O)C1CCC2C3CCC4CC(O)CCC4(C)C3CCC12C	0
NC(CCC(=O)NC(CS)C(=O)NCC(=O)O)C(=O)O	0
Clc1ccc(Cl)cc1	1
O=Cc1ccco1	1
Oc1cccc2cccnc12	0
CC(C)CC(N)C(=O)O	0
c1ccc(N=Nc2ccccc2)cc1	1
Cc1ccc(S(=O)(=O)Oc2ccc(N=Nc3ccc(-c4ccc(N=Nc5c(O)ccc6cc(S(=O)(=O)O)cc(S(=O)(=O)O)c56)c(C)c4)cc3C)cc2)cc1	0
ClC1=C(Cl)C2(Cl)C3C4C=CC(C4)C3C1(Cl)C2(Cl)Cl	0
NC(=O)c1cccnc1	0
CC(=O)CN	0
c1ccccc1	1
CC(N)C(=O)O	0
C1OC1C1CO1	1
Oc1ccccc1	1
O=C(O)C1CCCN1	0
CCOC(N)=O	1
C=CC#N	1
CCCCCCCCCCCCCCCCCCCC(=O)O	0
O=C(O)CC(O)C(=O)O	0
NCCCC(N)C(=O)O	0
Nc1ccc(N)cc1	0
NC(Cc1c[nH]cn1)C(=O)O	0
Cc1ccccc1N	1
Cc1ncc([N+](=O)[O-])n1CCO	1
CCCCC(=O)O	0
Cc1ccc(N)cc1Cl	0
NCCCCNCCCN	0
CCC(=C(CC)c1ccc(O)cc1)c1ccc(O)cc1	0
CC(C=CC1=C(C)CCCC1(C)C)=CC=CC(C)=CCO	0
COc1cccc2c1C(=O)c1c(O)c3c(c(O)c1C2=O)CC(O)(C(C)=O)CC3OC1CC(N)C(O)C(C)O1	1
O=C(O)C(Cl)(Cl)Cl	0
NC(CO)C(=O)O	0
O=C(O)C(O)CO	0
O=C(NC(CO)C(O)c1ccc([N+](=O)[O-])cc1)C(Cl)Cl	0
O=C(O)c1cccnc1	0
CCCCCCCCCCCCO	0
CN(C)c1ccc(C(=N)c2ccc(N(C)C)cc2)cc1	1
NCCCCCN	0
O=C(O)CN(CCN(CC(=O)O)CC(=O)O)CC(=O)O	0
ClC(Cl)C(Cl)Cl	0
Cc1ncc(CO)c(CN)c1O	0
Cc1cc(C(=C2C=CC(=N)C=C2)c2ccc(N)cc2)ccc1N	0
Cc1ccc(N)cc1N	1
Nc1ccc(Cc2ccc(N)cc2)cc1	1
CC(=O)NC(CC(=O)O)C(=O)O	0
CCC1(c2ccccc2)C(=O)NC(=O)NC1=O	1
Nc1ccc(N)c(Cl)c1	0
O=C(O)C(O)C(O)C(O)C(O)CO	0
CN(C)N=Nc1[nH]cnc1C(N)=O	1
OC1C(O)C(O)C(O)C(O)C1O	0
NC(CC(=O)O)C(=O)O	0
Nc1ccccc1	1
C=CBr	1
Cc1c2ccccc2c(C)c2c1ccc1ccccc12	1
Cc1c(N)nc(C)c2c1[nH]c1ccccc12	1
CC(C)(CO)C(O)C(=O)NCCC(=O)O	0
CC12CCC(=O)C=C1CCC1C2CCC2(C)C(O)CCC12	0
CCC(N)C(=O)O	0
Cc1nc(N)cc2[nH]c3ccccc3c12	1
O=S(=O)(O)c1cc(S(=O)(=O)O)c2c(N=Nc3ccccc3)c(O)ccc2c1	0
ClC1=C(Cl)C2(Cl)C3C(Cl)C(Cl)CC3C1(Cl)C2(Cl)Cl	0
Oc1ccc(Cl)cc1Cl	1
NC(=O)CC(N)C(=O)O	0
N=C1C=CC(=C(c2ccc(N)cc2)c2ccc(N)cc2)C=C1	1
Clc1ccccc1Cl	0
NC(Cc1ccc(N(CCCl)CCCl)cc1)C(=O)O	1
Nc1ccc([N+](=O)[O-])cc1N	0
Nc1ccc(-c2ccc(N)cc2)cc1	1
CC1CCC(C(C)C)C(O)C1	0
Cc1cc(N)ccc1N	0
NC(=O)NC1NC(=O)NC1=O	0
CN(C)N	1
COc1ccccc1N	1
Cc1cc(-c2ccc(N)c(C)c2)ccc1N	1
Cc1cc(N=Nc2ccccc2C)ccc1N	1
Nc1ccc(Cc2ccc(N)c(Cl)c2)cc1Cl	1
NCCCNCCCCNCCCN	0
O=C(O)CNC(=O)c1ccccc1	0
CC(C)C(C)C=CC(C)C1CCC2C3=CC=C4CC(O)CCC4(C)C3CCC21C	0
CCCCCCCCCCCCCCCC(=O)O	0
O=C(O)C(O)C(O)C(=O)O	0
C1COCCO1	0
Cc1ncc(CO)c(CO)c1O	0
O=P1(N(CCCl)CCCl)NCCCO1	1
Cc1c(C)c2c(c(C)c1O)CCC(C)(CCCC(C)CCCC(C)CCCC(C)C)O2	0
C=C1CCC(O)CC1=CC=C1CCCC2(C)C1CCC2C(C)C=CC(C)C(C)C	0
O=C(O)Cc1ccccc1	0
CCC(c1ccc(O)cc1)C(CC)c1ccc(O)cc1	0
NC(CSSCC(N)C(=O)O)C(=O)O	0
CC(C=CC=C(C)C=CC1=C(C)CCCC1(C)C)=CC=CC=C(C)C=CC=C(C)C=CC1=C(C)CCCC1(C)C	0
CC(=O)OCC=C(C)CCC=C(C)C	0
Nc1ccc(Cl)cc1	1
O=S(=O)(O)c1ccc2c(N=Nc3ccc(S(=O)(=O)O)c4ccccc34)c(O)c(S(=O)(=O)O)cc2c1	1
NCCC(=O)O	0
ClC=CCCl	1
Oc1c(Cl)c(Cl)c(Cl)c(Cl)c1Cl	0
COc1cc(-c2ccc(N)c(OC)c2)ccc1N	1
CC(C)[N+](=O)[O-]	1
Cc1cccc(C)c1N	1
CC(O)C(N)C(=O)O	0
O=S(=O)(O)c1ccc(N=Nc2ccc(O)c3ccccc23)cc1	1
CCC(C)C(N)C(=O)O	0
O=C1OC(C(O)CO)C(O)=C1O	0
O=C(O)CCC(=O)C(=O)O	0
CC(CCC(=O)O)C1CCC2C3C(O)CC4CC(O)CCC4(C)C3CCC12C	0
Nc1ccc(-c2ccc(N)c(Cl)c2)cc1Cl	1
ClCC1CO1	1
CC1CC(=O)O1	1
Nc1ncnc2c1ncn2C1OC(CSCCC(N)C(=O)O)C(O)C1O	0
CC(C)C(N)C(=O)O	0
COC12C(COC(N)=O)C3=C(C(=O)C(C)=C(N)C3=O)N1CC1NC12	1
NC(=O)C(=Cc1ccc([N+](=O)[O-])o1)c1ccco1	1
O=C1CCCCCN1	0
Nc1ccc(N=Nc2ccccc2)cc1	1
O=C(c1ccccc1)C(O)c1ccccc1	0
OCC1(O)OCC(O)C(O)C1O	0
Nc1ccc(Nc2ccccc2)cc1	0
Cc1cc(Cl)ccc1N	1
O=C(O)CC(=O)C(=O)O	0
NC(CCCC(=O)O)C(=O)O	0
CCCCC(N)C(=O)O	0
O=C(CO)C(O)C(O)C(O)CO	0
CN(C)C=O	1
OCC(O)C(O)C(O)CO	0
Cc1ccccc1	0
OCCCCO	1
ClC1=C(Cl)C2(Cl)C3C4CC(C5OC45)C3C1(Cl)C2(Cl)Cl	0
NC(Cc1c[nH]c2ccccc12)C(=O)O	0
O=C(O)CCCc1ccc(N(CCCl)CCCl)cc1	1
Nc1cccc2ccccc12	1
Nc1ccccc1C(=O)CC(N)C(=O)O	0
NCCCC(=O)O	0
O=C(O)CCCCC1SCC2NC(=O)NC21	0
N=C(N)NCCCC(N)C(=O)O	0

## Sheet: in-vitro chromosomal aberration
SMILES	y
O=[N+]([O-])c1cc([N+](=O)[O-])c2ccc3cccc4ccc1c2c43	1
O=[N+]([O-])c1ccc(Cl)c([N+](=O)[O-])c1	0
O=[N+]([O-])c1ccc2ccc3c([N+](=O)[O-])ccc4ccc1c2c43	1
O=[N+]([O-])c1ccc2ccc3ccc([N+](=O)[O-])c4ccc1c2c34	0
O=[N+]([O-])c1ccccc1	0
O=C1C(=C2Nc3ccc(S(=O)(=O)[O-])cc3C2=O)Nc2ccc(S(=O)(=O)[O-])cc21	0
BrC(Br)Br	1
BrCC(Br)C1CCC(Br)C(Br)C1	1
c1ccc(OCC2CO2)cc1	0
C=CC#N	1
C=Cc1ccccc1	1
C=CCc1ccc2c(c1)OCO2	1
C=CCn1c(=O)n(CC=C)c(=O)n(CC=C)c1=O	1
C1=CC2C3C=CC(C3)C2C1	0
c1cc2ccc3cccc4ccc(c1)c2c34	1
c1ccc(-c2ccccc2)cc1	1
c1ccc2c(c1)ccc1cc3ccc4ccccc4c3nc12	0
c1ccc2c(c1)ccc1ccccc12	0
c1ccc2c(c1)ccc1cccnc12	0
c1ccc2c(c1)ccc1nc3c(ccc4ccccc43)cc12	0
c1ccc2c(c1)ccc1nc3ccc4ccccc4c3cc12	0
c1ccc2c(c1)oc1ccccc12	0
c1ccc2cc3ccccc3cc2c1	1
c1ccc2ccccc2c1	1
c1ccc2nc3ccccc3cc2c1	1
c1ccc2ncccc2c1	1
C1CCCCC1	0
c1ccc(C2(N3CCCCC3)CCCCC2)cc1	1
c1cnc2c(c1)cc1ccc3cccc4ccc2c1c34	1
CC(=O)C1CCC2C3CCC4=CC(=O)CCC4(C)C3CCC12C	0
CC(=O)c1ccccc1	1
CC(=O)NC(C=O)C(O)C(O)C(O)CO	0
CC(=O)Nc1ccc2c(c1)Cc1ccccc1-2	1
CC(=O)NCCc1ccc(O)c(-c2c(O)c(O)c3c(c2O)C(=O)c2c(cc(O)c(C(=O)O)c2C(=O)O)C3=O)c1	0
CC(=O)Oc1ccccc1C(=O)O	1
CC(Br)C(=O)O	1
CC(C(=O)O)C(CCCNC(=N)N)C(=O)O	0
CC(C)(Br)C(=O)O	1
CC(C)(C)c1ccc(O)cc1	1
CC(C)(c1ccc(O)cc1)c1ccc(O)cc1	0
CC(C)=O	0
CC(C)c1cccc(O)c(=O)c1	1
CC1CCC(C(C)C)C(O)C1	0
CC(C)Oc1cc(-n2nc(C(C)(C)C)oc2=O)c(Cl)cc1Cl	0
CC(Cl)(Cl)Cl	0
CC(Cl)Cl	0
CC(CO)NC(=O)C1C=C2c3cccc4[nH]cc(c34)CC2N(C)C1	1
CC=O	0
CC12CCC(CC1=O)C2(C)C	0
C=C1CC23CCC4C(C)(C(=O)O)CCCC4(C)C2CCC1(O)C3	1
Cc1c([N+](=O)[O-])c(C)c([N+](=O)[O-])c(C(C)(C)C)c1[N+](=O)[O-]	0
Cc1c(N)cccc1N	1
Cc1c2ccccc2c(C)c2c1ccc1ccccc12	1
Cc1cc(C(C)(C)C)c(O)c(C(C)(C)C)c1	0
Cc1cc(C)cc(C)c1	0
Cc1cc(-c2ccc(N=C=O)c(C)c2)ccc1N=C=O	1
Cc1cc(Cl)ccc1OCC(=O)O	0
Cc1cc2c(nc1N)[nH]c1ccccc12	1
Cc1ccc([N+](=O)[O-])cc1[N+](=O)[O-]	0
Cc1ccc(N)cc1	1
CC1CCC2=C(C1)C(=O)OC2=O	0
CC1CCCC2(C)CCCCC12O	0
Cc1ccccc1	0
Cc1ccccc1[N+](=O)[O-]	0
Cc1ccccc1N	1
Cc1c(N)nc(C)c2c1[nH]c1ccccc12	0
Cc1nc(N)cc2[nH]c3ccccc3c12	1
CCC(C)Nc1ccc(NC(C)CC)cc1	0
CCc1ccc(N)cc1	1
CCc1cccc(CC)c1N(COC)C(=O)CCl	1
CCc1ccccc1	0
CCCCC(CC)COC(=O)c1ccccc1C(=O)OCC(CC)CCCC	0
CCCCCCCCc1ccc(Nc2ccc(CCCCCCCC)cc2)cc1	0
CCCCCCCCOc1ccc(C(=O)c2ccccc2)c(O)c1	0
CCCCCCCOC(=O)c1ccccc1C(=O)OCCCCCCC	0
CCCCN(CCCC)N=O	0
CCCCN(CCCCO)N=O	1
CCCCNC(=N)NC(=N)N	0
CCCCOC(=O)c1ccccc1C(=O)OCCCC	0
CCCCOP(=O)(OCCCC)OCCCC	0
CCCN(CCC)c1c([N+](=O)[O-])cc(C(F)(F)F)cc1[N+](=O)[O-]	0
CCCN(CCC)N=O	1
CCN(CC)C(=O)C1C=C2c3cccc4[nH]cc(c34)CC2N(C)C1	1
CCN(CC)c1ccc(N)cc1	0
CCNc1nc(Cl)nc(NC(C)C)n1	0
CCNc1nc(Cl)nc(NCC)n1	0
CCOC(=O)C(C)(C)Oc1ccc(Cl)cc1	0
CCOC(=O)CC(SP(=S)(OC)OC)C(=O)OCC	1
CCOc1ccc(N)cc1	1
CCOc1ccc(NC(C)=O)cc1	1
CCOc1ccccc1C(N)=O	1
CCOP(=S)(OCC)Oc1nc(Cl)c(Cl)cc1Cl	1
CCSCCC(N)C(=O)O	0
ClC(Br)Br	1
ClC(Cl)(Cl)Cl	0
O=C1C2CC=CCC2C(=O)N1SC(Cl)(Cl)Cl	0
C=C(Cl)Cl	1
ClC(Cl)=C(Cl)C(Cl)=C(Cl)Cl	1
ClC(Cl)=C(Cl)Cl	0
ClC(Cl)Br	1
ClC=C(Cl)Cl	0
ClC=CCl	0
ClC1C(Cl)C(Cl)C(Cl)C(Cl)C1Cl	0
ClC1=C(Cl)C2(Cl)C3C(Cl)C=CC3C1(Cl)C2(Cl)Cl	1
ClC1=C(Cl)C2(Cl)C3C4OC4C(Cl)C3C1(Cl)C2(Cl)Cl	0
O=C=Nc1ccc(Cl)c(Cl)c1	0
Clc1ccc(Cl)cc1	0
Clc1cccc(Cl)c1Cl	0
ClC1CCCCC1	0
Clc1ccccc1Cl	0
O=P(OCC(Cl)CCl)(OCC(Cl)CCl)OCC(Cl)CCl	1
ClC=CCCl	1
ClCC1CO1	1
ClCCCl	1
ClCCl	0
O=P1(N(CCCl)CCCl)NCCCO1	1
CN(C)C(=S)SSC(=S)N(C)C	0
CN(C)c1ccc(N(C)C)cc1	1
Cc1cccc(N=Nc2ccc(N(C)C)cc2)c1	0
CN(C)c1ccc(N)cc1	1
Cc1cc(N(C)C)ccc1N=Nc1ccccc1	1
CN(C)N	1
Cn1c(=O)c2nc[nH]c2n(C)c1=O	0
CNC1=Nc2ccc(Cl)cc2C(c2ccccc2)=[N+]([O-])C1	0
CNNC	0
CNNCc1ccc(C(=O)NC(C)C)cc1	0
COC(=O)C1C(OC(=O)c2ccccc2)CC2CCC1N2C	1
COC(=O)c1ccccc1	0
COc1cc(S(=O)(=O)[O-])c(C)cc1N=Nc1c(O)ccc2cc(S(=O)(=O)[O-])ccc12	0
COc1cc(C=CC(=O)CC(=O)C=Cc2ccc(O)c(OC)c2)ccc1O	1
COc1cc(C=CC(=O)OC2CCC34CC35CCC3(C)C(C(C)CCC=C(C)C)CCC3(C)C5CCC4C2(C)C)ccc1O	0
COc1ccc(C(c2ccc(OC)cc2)C(Cl)(Cl)Cl)cc1	0
COc1ccc(Nc2ccc(OC)cc2)cc1	1
COc1cccc(N)c1	0
COP(=S)(OC)Oc1ccc([N+](=O)[O-])c(C)c1	1
N#CCc1ccccc1	0
c1ccc(Nc2ccc(Nc3ccccc3)cc2)cc1	0
c1ccc(Nc2ccc3ccccc3c2)cc1	1
c1ccc(Nc2cccc3ccccc23)cc1	0
c1ccc(Nc2ccccc2)cc1	0
N=C(N)NCCCC(NC(CCC(=O)O)C(=O)O)C(=O)O	0
NC(=O)C(=Cc1ccc([N+](=O)[O-])o1)c1ccco1	1
C=CC(N)=O	1
NC(=O)CCC(NCC(O)C(O)C(O)C(O)CO)C(=O)O	0
NC(=O)CCC1NCC(C(O)C(O)C(O)CO)OC1=O	0
NC(=O)NN=Cc1ccc([N+](=O)[O-])o1	1
NC(Cc1ccc(O)c(O)c1)C(=O)O	0
Nc1cc(N)cc(C(=O)O)c1	0
Nc1ccc(Cc2ccc(N)c(Cl)c2)cc1Cl	0
Nc1ccc(Cl)cc1	1
Nc1ccc(N)cc1	1
Nc1ccc2c(n1)[nH]c1ccccc12	1
Nc1ccc2c(O)cc(S(=O)(=O)O)cc2c1	1
Nc1ccc2nc3ccccn3c2n1	1
Nc1cccc([N+](=O)[O-])c1	1
Nc1cccc(N)c1	1
Nc1cccc2ccccc12	1
NC1CCCCC1	1
Nc1ccccc1C(=O)OCC=Cc1ccccc1	0
Nc1ccccc1Cl	1
Nc1ccccc1N	0
Nc1nc(N)c2nc(-c3ccccc3)c(N)nc2n1	0
NS(=O)(=O)c1cc(C(=O)O)c(NCc2ccco2)cc1Cl	0
O=C=Nc1ccc(Cc2ccc(N=C=O)cc2)cc1	1
O=C=Nc1cccc2c(N=C=O)cccc12	1
O=C1CCCCCO1	1
O=c1n(CC2CO2)c(=O)n(CC2CO2)c(=O)n1CC1CO1	0
O=C1C=CC(=O)O1	1
O=Cc1ccccc1	1
O=NN(c1ccccc1)c1ccccc1	1
c1cnc2c(c1)cc1c3c2ccc2cccc(c23)C2OC12	1
O=C(O)c1cc(O)c(O)c(O)c1	0
O=C(O)CCC1(C(=O)O)NC(C(=O)O)Cc2nc[nH]c21	0
O=C(O)COc1ccc(Cl)cc1Cl	0
OC(c1ccc(Cl)cc1)(c1ccc(Cl)cc1)C(Cl)(Cl)Cl	0
Oc1c(Cl)c(Cl)c(Cl)c(Cl)c1Cl	1
Oc1c(Cl)c(Cl)cc(Cl)c1Cl	1
Oc1c(Cl)cc(Cl)c(Cl)c1Cl	1
Oc1c(Cl)cc(Cl)cc1Cl	1
Oc1c(Cl)ccc(Cl)c1Cl	1
Oc1cc(Cl)c(Cl)c(Cl)c1Cl	1
Oc1cc(Cl)c(Cl)cc1Cl	1
Oc1cc(Cl)cc(Cl)c1Cl	0
Oc1cc(O)c2c(c1)OC(c1ccc(O)c(O)c1)C(O)C2	1
Oc1ccc(Cl)cc1	1
Oc1ccc(Cl)cc1Cl	0
OCC(Cl)CCl	1
OCC(CO)(CO)CO	0
OCC(F)(F)C(F)(F)F	0
O=C1OC(C(O)CO)C([O-])=C1O	0
O=NN(CCO)CCO	1

## Sheet: Hprt assay
SMILES	y
Cc1ccc(O)cc1	0
CCCCCCCCCCCCC=C	0
CC(C)(C)c1ccc(OP2OCC3(CO2)COP(OC3)Oc2ccc(cc2C(C)(C)C)C(C)(C)C)c(c1)C(C)(C)C	0
CC(C)(C)c1ccc(OP2OCC3(CO2)COP(OC3)Oc2ccc(cc2C(C)(C)C)C(C)(C)C)c(c1)C(C)(C)C	0
C[SiH](C)O[SiH](C)C	0
CCCCCCCCCCCCCCCC(=O)OCC(CC)CCCC.CCCCCCCCCCCCCCCCCC(=O)OCC(CC)CCCC.CCCCCCCCC1OC1CCCCCCCC(=O)OCC(CC)CCCC	0
OCCOc1ccc2ccccc2c1	0
O=C1CCCCCCCCCCC(=O)OCCO1	0
CCCCCCCCCCCCCN(CCO)CCO.CCCCCCCCCCC(C)CN(CCO)CCO.CCCCCCCCCCCCCCCN(CCO)CCO	0
C[N+](C)(C)CC([O-])=O	0
[Zn+2].CC(C)CCCCCCCOP([S-])(=S)OCCCCCCCC(C)C.CC(C)CCCCCCCOP([S-])(=S)OCCCCCCCC(C)C	1
[Zn+2].CC(C)CCCCCCCOP([S-])(=S)OCCCCCCCC(C)C.CC(C)CCCCCCCOP([S-])(=S)OCCCCCCCC(C)C	0
[Zn+2].CC(C)CCCCCCCOP([S-])(=S)OCCCCCCCC(C)C.CC(C)CCCCCCCOP([S-])(=S)OCCCCCCCC(C)C	0
[Zn+2].CC([O-])=O.CC([O-])=O	1
CN(C)CCCNCCCN	0
C[Si](C)(C)O[Si](C)(C)C	0
[Na+].[Cl-].[Cl-].[K+].[K+].[K+].[K+].[K+].[K+].[K+].[K+].[K+].[O-]P([O-])=O.OP([O-])([O-])=O.OCP(O)([O-])=O.OP([O-])(=O)CNCCCCCCN(CP(O)([O-])=O)CP(O)([O-])=O	0
[Na+].[Cl-].[Cl-].[K+].[K+].[K+].[K+].[K+].[K+].[K+].[K+].[K+].[O-]P([O-])=O.OP([O-])([O-])=O.OCP(O)([O-])=O.OP([O-])(=O)CNCCCCCCN(CP(O)([O-])=O)CP(O)([O-])=O	0
CC(N)COC(C)COC(C)COC(C)COC(C)COC(C)COC(C)CN	0
CCCCC\C(C=O)=C/c1ccccc1	0
O=C1NSc2ccccc12	0
CNN	0
c1c[nH]cn1	0
CCCCCCCC1CCC(=O)O1	0
[Ca+2].CCCCCCCCCc1cc2ccccc2c(c1CCCCCCCCC)S([O-])(=O)=O.CCCCCCCCCc1cc2ccccc2c(c1CCCCCCCCC)S([O-])(=O)=O	0
COC(=O)CCS	0
CCCCCCCCCCCCCCCCC=C	0
CCCCCCCCCCCCCCCCC=C	0
CCOC(=O)[C@@H]1C[C@@H]2C[C@H]1C=C2.CCOC(=O)[C@@H]1C[C@H]2C[C@@H]1C=C2	0
[Ca+2].[O-]P(=O)=O.[O-]P(=O)=O	0
CCCCCC1CCC(CC1)C1CCC(CC1)C=C	0
CC(=O)C(\N=N\c1cc(ccc1Cl)C(=O)Nc1cccc(Cl)c1C)C(=O)Nc1cc(Cl)c(NC(=O)C(\N=N\c2cc(ccc2Cl)C(=O)Nc2cccc(Cl)c2C)C(C)=O)cc1C	0
[Cl-].CCCCCCCCCCCC(=O)OCC[N+](C)(C)C	0
OCC(F)(F)F	0
[Na+].CCCCCCCCCCCCN(CCC(O)=O)CCC([O-])=O	0
[F-].[F-].[Zn+2]	1
[F-].[F-].[Zn+2]	1
COC(=O)c1ccccc1C(=O)OC	1
COC(=O)c1ccccc1C(=O)OC	0
FC(F)(F)C(F)(F)C(F)(F)C(F)(F)C=C	0
CCCCCCCC\C=C/CCCCCCCC(=O)NCC(C)O	0
CCCCCCCC\C=C/CCCCCCCC(=O)NCC(C)O	0
CCCCCCCC\C=C/CCCCCCCC(=O)NCC(C)O	0
CCCCCCCC\C=C/CCCCCCCC(=O)NCC(C)O	0
[Na+].CCN(CC)C([S-])=S	1
[Fe].CC[C]1[CH][CH][CH][C]1C(C)(C)[C]1[CH][CH][CH][C]1CC	0
[Fe].CC[C]1[CH][CH][CH][C]1C(C)(C)[C]1[CH][CH][CH][C]1CC	0
[Fe].CC[C]1[CH][CH][CH][C]1C(C)(C)[C]1[CH][CH][CH][C]1CC	1
[Na+].[Na+].[Na+].[Na+].[O-]P([O-])(=O)CN(CCN(CP([O-])([O-])=O)CP([O-])([O-])=O)CP([O-])([O-])=O	0
c1ccccc1.Cc1ccccc1.CCc1ccccc1.C=Cc1ccccc1.C1Cc2ccccc2C1.C1C=Cc2ccccc12.CC1C=Cc2ccccc12.C1CCc2ccccc2C1.C1CC2CC1C1CC=CC21.C1C=CC2C3CC(C=C3)C12.c1ccc2ccccc2c1.Cc1ccc2ccccc2c1.Cc1cccc2ccccc12.Cc1cccc2ccccc12.C1Cc2cccc3cccc1c23.c1ccc(cc1)-c1ccccc1.C(Cc1ccccc1)c1ccccc1.c1ccc2cc3ccccc3cc2c1.CCc1ccccc1-c1ccccc1CC.CC(C)(c1ccccc1)C(C)(C)c1ccccc1	0
Cc1cnn(C(CC(O)=O)C(O)=O)c1C.Cc1cn(nc1C)C(CC(O)=O)C(O)=O	0
Cc1cnn(C(CC(O)=O)C(O)=O)c1C.Cc1cn(nc1C)C(CC(O)=O)C(O)=O	0
CCCCCCCCCCCCCCCCCCc1cccc2ccccc12	0
C[Si](C)(C)O[Si](O[Si](C)(C)C)(O[Si](C)(C)C)c1ccccc1.C[Si](C)(C)O[Si](O[Si](C)(C)C)(O[Si](O[Si](C)(C)C)(O[Si](C)(C)C)c1ccccc1)c1ccccc1.C[Si](C)(C)O[Si](O[Si](C)(C)C)(O[Si](O[Si](C)(C)C)(O[Si](O[Si](C)(C)C)(O[Si](C)(C)C)c1ccccc1)c1ccccc1)c1ccccc1.C[Si](C)(C)O[Si](O[Si](C)(C)C)(O[Si](O[Si](C)(C)C)(O[Si](O[Si](C)(C)C)(O[Si](O[Si](C)(C)C)(O[Si](C)(C)C)c1ccccc1)c1ccccc1)c1ccccc1)c1ccccc1.C[Si](C)(C)O[…	0
CCC(C)O[Al](OC(C)CC)OC(C)CC	0
CCCC.CC(C)C.CCCCC.CCC(C)C.C1CCCC1.CCCCCC.c1ccccc1.CCCCCCC.Cc1ccccc1.CCCCCCCC.CCCCCCCCC.CCCCCCCCCC.CCCCCCCCCCC.CCCCCCCCCCCC	1
CCCC.CC(C)C.CCCCC.CCC(C)C.C1CCCC1.CCCCCC.c1ccccc1.CCCCCCC.Cc1ccccc1.CCCCCCCC.CCCCCCCCC.CCCCCCCCCC.CCCCCCCCCCC.CCCCCCCCCCCC	1
CCCC.CC(C)C.CCCCC.CCC(C)C.C1CCCC1.CCCCCC.c1ccccc1.CCCCCCC.Cc1ccccc1.CCCCCCCC.CCCCCCCCC.CCCCCCCCCC.CCCCCCCCCCC.CCCCCCCCCCCC	0
CCCC.CC(C)C.CCCCC.CCC(C)C.C1CCCC1.CCCCCC.c1ccccc1.CCCCCCC.Cc1ccccc1.CCCCCCCC.CCCCCCCCC.CCCCCCCCCC.CCCCCCCCCCC.CCCCCCCCCCCC	0
CCCC.CC(C)C.CCCCC.CCC(C)C.C1CCCC1.CCCCCC.c1ccccc1.CCCCCCC.Cc1ccccc1.CCCCCCCC.CCCCCCCCC.CCCCCCCCCC.CCCCCCCCCCC.CCCCCCCCCCCC	0
CCCC.CC(C)C.CCCCC.CCC(C)C.C1CCCC1.CCCCCC.c1ccccc1.CCCCCCC.Cc1ccccc1.CCCCCCCC.CCCCCCCCC.CCCCCCCCCC.CCCCCCCCCCC.CCCCCCCCCCCC	0
CCCC.CC(C)C.CCCCC.CCC(C)C.C1CCCC1.CCCCCC.c1ccccc1.CCCCCCC.Cc1ccccc1.CCCCCCCC.CCCCCCCCC.CCCCCCCCCC.CCCCCCCCCCC.CCCCCCCCCCCC	1
CCCC.CC(C)C.CCCCC.CCC(C)C.C1CCCC1.CCCCCC.c1ccccc1.CCCCCCC.Cc1ccccc1.CCCCCCCC.CCCCCCCCC.CCCCCCCCCC.CCCCCCCCCCC.CCCCCCCCCCCC	0
CCCC.CC(C)C.CCCCC.CCC(C)C.C1CCCC1.CCCCCC.c1ccccc1.CCCCCCC.Cc1ccccc1.CCCCCCCC.CCCCCCCCC.CCCCCCCCCC.CCCCCCCCCCC.CCCCCCCCCCCC	1
CCCC.CC(C)C.CCCCC.CCC(C)C.C1CCCC1.CCCCCC.c1ccccc1.CCCCCCC.Cc1ccccc1.CCCCCCCC.CCCCCCCCC.CCCCCCCCCC.CCCCCCCCCCC.CCCCCCCCCCCC	0
CCCC.CC(C)C.CCCCC.CCC(C)C.C1CCCC1.CCCCCC.c1ccccc1.CCCCCCC.Cc1ccccc1.CCCCCCCC.CCCCCCCCC.CCCCCCCCCC.CCCCCCCCCCC.CCCCCCCCCCCC	0
CCCC.CC(C)C.CCCCC.CCC(C)C.C1CCCC1.CCCCCC.c1ccccc1.CCCCCCC.Cc1ccccc1.CCCCCCCC.CCCCCCCCC.CCCCCCCCCC.CCCCCCCCCCC.CCCCCCCCCCCC	0
CCCC.CC(C)C.CCCCC.CCC(C)C.C1CCCC1.CCCCCC.c1ccccc1.CCCCCCC.Cc1ccccc1.CCCCCCCC.CCCCCCCCC.CCCCCCCCCC.CCCCCCCCCCC.CCCCCCCCCCCC	0
CCCC.CC(C)C.CCCCC.CCC(C)C.C1CCCC1.CCCCCC.c1ccccc1.CCCCCCC.Cc1ccccc1.CCCCCCCC.CCCCCCCCC	1
CCCC.CC(C)C.CCCCC.CCC(C)C.C1CCCC1.CCCCCC.c1ccccc1.CCCCCCC.Cc1ccccc1.CCCCCCCC.CCCCCCCCC	1
CCCC.CC(C)C.CCCCC.CCC(C)C.C1CCCC1.CCCCCC.c1ccccc1.CCCCCCC.Cc1ccccc1.CCCCCCCC.CCCCCCCCC	0
CCCC.CC(C)C.CCCCC.CCC(C)C.C1CCCC1.CCCCCC.c1ccccc1.CCCCCCC.Cc1ccccc1.CCCCCCCC.CCCCCCCCC	0
CCCC.CC(C)C.CCCCC.CCC(C)C.C1CCCC1.CCCCCC.c1ccccc1.CCCCCCC.Cc1ccccc1.CCCCCCCC.CCCCCCCCC	1
CCCC.CC(C)C.CCCCC.CCC(C)C.C1CCCC1.CCCCCC.c1ccccc1.CCCCCCC.Cc1ccccc1.CCCCCCCC.CCCCCCCCC	0
CCCC.CC(C)C.CCCCC.CCC(C)C.C1CCCC1.CCCCCC.c1ccccc1.CCCCCCC.Cc1ccccc1.CCCCCCCC.CCCCCCCCC	1
CCCC.CC(C)C.CCCCC.CCC(C)C.C1CCCC1.CCCCCC.c1ccccc1.CCCCCCC.Cc1ccccc1.CCCCCCCC.CCCCCCCCC	0
CCCC.CC(C)C.CCCCC.CCC(C)C.C1CCCC1.CCCCCC.c1ccccc1.CCCCCCC.Cc1ccccc1.CCCCCCCC.CCCCCCCCC	0
CCCC.CC(C)C.CCCCC.CCC(C)C.C1CCCC1.CCCCCC.c1ccccc1.CCCCCCC.Cc1ccccc1.CCCCCCCC.CCCCCCCCC	0
CCCC.CC(C)C.CCCCC.CCC(C)C.C1CCCC1.CCCCCC.c1ccccc1.CCCCCCC.Cc1ccccc1.CCCCCCCC.CCCCCCCCC	0
CCCC.CC(C)C.CCCCC.CCC(C)C.C1CCCC1.CCCCCC.c1ccccc1.CCCCCCC.Cc1ccccc1.CCCCCCCC.CCCCCCCCC	0
CCCC.CC(C)C.CCCCC.CCC(C)C.C1CCCC1.CCCCCC.c1ccccc1.CCCCCCC.Cc1ccccc1.CCCCCCCC.CCCCCCCCC	0
CO\N=C(/C(=O)NC1C2SCC(CO)=C(N2C1=O)C(O)=O)c1ccco1	0
CCOC(=O)C(C)=C	1
CCCCNS(=O)(=O)c1ccccc1	0
CCCCNS(=O)(=O)c1ccccc1	0
CC(C)CCCCCCOC(=O)CCCCC(=O)OCCCCCCC(C)C	0
O=[Mo](=O)=O.CCCCCCCCCC(=O)OCC(O)CO.CCCCCCCCCC(=O)N(CCO)CCO	0
O.C=O.CC1CNCO1.CC1CN(CO1)CN1COC(C)C1.CC(O)CN1CN(CC(C)O)CN(CC(C)O)C1	1
CCCCCC\C(C=O)=C/c1ccccc1	0
CCCCCCCCCCCCCC	0
[Na+].[Na+].[Na+].[Na+].[Cl-].OP([O-])=O.OP(O)([O-])=O.OCP(O)([O-])=O	0
C.CCCCCCCCCCC.CCCCCCCCCCCC.CCCCCCCCCCCCCC	0
CCCCCCCC[Sn](=O)CCCCCCCC.CCCCCCCC[Sn](CCCCCCCC)(OC(=O)C(C)(C)CCC(C)(C)C)OC(=O)C(C)(C)CCC(C)(C)C	0
CCCCCCCC[Sn](=O)CCCCCCCC.CCCCCCCC[Sn](CCCCCCCC)(OC(=O)C(C)(C)CCC(C)(C)C)OC(=O)C(C)(C)CCC(C)(C)C	0
OCC[NH+](CCO)CCO.[O-]C(=O)c1ccc(cc1)[N+]([O-])=O	0
CC#C.CCCC.CCC=C.CCC=C.CCC#C.CC=CC.C\C=C/C.C\C=C\C.CC=C=C.CC(C)C.CC(C)=C.C=CC=C.C=CC#C.CCCCC.CCC(C)C.CC=C(C)C.C1CCCC1	1
O=P(Oc1ccccc1)(Oc1ccccc1)Oc1ccccc1	0
O=P(Oc1ccccc1)(Oc1ccccc1)Oc1ccccc1	0
C=CC(=O)OCCCCCCOC(=O)C=C	0
[Na+].[Cl-]	0
CC(=C)C(=O)OCCC(F)(F)C(F)(F)C(F)(F)C(F)(F)C(F)(F)C(F)(F)F	0
CC(=C)C(=O)OCCC(F)(F)C(F)(F)C(F)(F)C(F)(F)C(F)(F)C(F)(F)F	0
C[Si](Cl)(Cl)C=C	0
O.[Na+].[Na+].[Na+].[Cl-].[O-]S([O-])(=O)=O	0
O.[Na+].[Na+].[Na+].[Cl-].[O-]S([O-])(=O)=O	1
[Se]	0
OCCO	1
[Br-].[Br-].CCCCCCCCCCCC[N+](C)(C)C.CCCCCCCCCCCCCC[N+](C)(C)C	0
O.[Na+].[Na+].[Na+].[Na+].[Na+].[Na+].[Na+].[Na+].[Na+].[O-][S+]([O-])[O-].[O-]S([O-])(=O)=O.[O-]C(=O)CC(C([O-])=O)S([O-])(=O)=O.CCCCCCCCCCCCCCCCCCOC(=O)C(CC([O-])=O)S([O-])(=O)=O	0
OS(O)(=O)=O.CC1CC(N)CCC1N	0
FS(F)(F)(F)(F)F	0
[Ca+2].O=[Mg].O=[Ca].O=[Si]=O.[O-]S([O-])(=O)=O	0
C1CCCCCC2OCCCC=2CCCC1	0
C1CCCCCC2OCCCC=2CCCC1	0
CC(c1ccc(O)cc1)(c1ccc(O)cc1)c1ccc(O)cc1	0
CC(c1ccc(O)cc1)(c1ccc(O)cc1)c1ccc(O)cc1	0
O.O.O.O.O.O.O.O.O.[Bi+3].[Bi+3].[Bi+3].[Bi+3].O=[Bi+].[O-][N+]([O-])=O.[O-][N+]([O-])=O.[O-][N+]([O-])=O.[O-][N+]([O-])=O	0
C[Si](C)(C)O[Si](C)(C)O[Si](C)(C)C	0
C[Si](C)(C)O[Si](C)(C)O[Si](C)(C)C	0
CC(C)(c1ccc(O)cc1)c1ccc(O)cc1.CC(O)COc1ccc(cc1)C(C)(C)c1ccc(OCC(C)O)cc1.CC(O)Cc1cc(ccc1OC(C)CO)C(C)(C)c1ccc(OC(C)CO)cc1	0
[Na+].[Na+].[Na+].[Na+].[Na+].[Na+].[O-]S([O-])(=O)=O.CCCCCCCCCOS([O-])(=O)=O.CCCCCCCCCCOS([O-])(=O)=O.CCCCCCCCCCCOS([O-])(=O)=O.CCCCCCCCCCCCOS([O-])(=O)=O	0
[Na+].[Na+].[Na+].[Na+].[Na+].[Na+].[O-]S([O-])(=O)=O.CCCCCCCCCOS([O-])(=O)=O.CCCCCCCCCCOS([O-])(=O)=O.CCCCCCCCCCCOS([O-])(=O)=O.CCCCCCCCCCCCOS([O-])(=O)=O	0
Cc1c(O)cccc1O	0
[Na+].CO.OC(=O)C=C.OCCC([O-])=O.CCCCC(CC)CN	0
CC1CCC2(COC3(C)C2CCC3(C)C)CC=1.CC1=CC[C@@H]([C@]23CCC(C)(CC2)OC3)C1(C)C.CC1=CC[C@H]([C@]23CCCC(C)(C2)OC3)C1(C)C.CC1=CC[C@H]([C@@]23CCCC(C)(C2)OC3)C1(C)C	0
OC(=O)C(F)(F)F	0
[Na+].[Na+].[Na+].[Na+].[Na+].[Na+].[O-]S([O-])(=O)=O.CCCCCCCCCCCCOS([O-])(=O)=O.CCCCCCCCCCCCCCOS([O-])(=O)=O.CCCCCCCCCCCCCCCCOS([O-])(=O)=O.CCCCCCCCCCCCCCCCCCOS([O-])(=O)=O	0
c1ccccc1.Cc1ccccc1.Cc1ccccc1C.CCc1ccc(C)cc1.CCc1cccc(C)c1.Cc1ccc(C)c(C)c1.Cc1cc(C)cc(C)c1	1
c1ccccc1.Cc1ccccc1.Cc1ccccc1C.CCc1ccc(C)cc1.CCc1cccc(C)c1.Cc1ccc(C)c(C)c1.Cc1cc(C)cc(C)c1	1
c1ccccc1.Cc1ccccc1.Cc1ccccc1C.CCc1ccc(C)cc1.CCc1cccc(C)c1.Cc1ccc(C)c(C)c1.Cc1cc(C)cc(C)c1	0
c1ccccc1.Cc1ccccc1.Cc1ccccc1C.CCc1ccc(C)cc1.CCc1cccc(C)c1.Cc1ccc(C)c(C)c1.Cc1cc(C)cc(C)c1	1
c1ccccc1.Cc1ccccc1.Cc1ccccc1C.CCc1ccc(C)cc1.CCc1cccc(C)c1.Cc1ccc(C)c(C)c1.Cc1cc(C)cc(C)c1	0
c1ccccc1.Cc1ccccc1.Cc1ccccc1C.CCc1ccc(C)cc1.CCc1cccc(C)c1.Cc1ccc(C)c(C)c1.Cc1cc(C)cc(C)c1	0
c1ccccc1.Cc1ccccc1.Cc1ccccc1C.CCc1ccc(C)cc1.CCc1cccc(C)c1.Cc1ccc(C)c(C)c1.Cc1cc(C)cc(C)c1	1
c1ccccc1.Cc1ccccc1.Cc1ccccc1C.CCc1ccc(C)cc1.CCc1cccc(C)c1.Cc1ccc(C)c(C)c1.Cc1cc(C)cc(C)c1	0
c1ccccc1.Cc1ccccc1.Cc1ccccc1C.CCc1ccc(C)cc1.CCc1cccc(C)c1.Cc1ccc(C)c(C)c1.Cc1cc(C)cc(C)c1	0
c1ccccc1.Cc1ccccc1.Cc1ccccc1C.CCc1ccc(C)cc1.CCc1cccc(C)c1.Cc1ccc(C)c(C)c1.Cc1cc(C)cc(C)c1	0
c1ccccc1.Cc1ccccc1.Cc1ccccc1C.CCc1ccc(C)cc1.CCc1cccc(C)c1.Cc1ccc(C)c(C)c1.Cc1cc(C)cc(C)c1	0
c1ccccc1.Cc1ccccc1.Cc1ccccc1C.CCc1ccc(C)cc1.CCc1cccc(C)c1.Cc1ccc(C)c(C)c1.Cc1cc(C)cc(C)c1	0
c1ccccc1.Cc1ccccc1.Cc1ccccc1C.CCc1ccc(C)cc1.CCc1cccc(C)c1.Cc1ccc(C)c(C)c1.Cc1cc(C)cc(C)c1	0
CC(C)CC(C)(O)CCC(C)(O)CC(C)C	0
OCCO.CCC([O-])=O.CCC([O-])=O.CCCCCCCCCC[N+](C)(CCO)CCCCCCCCCC.CCCCCCCCCC[N+](C)(CCCCCCCCCC)CCOCCO	0
[O]Cl=O	1
[O]Cl=O	1
O=[Si]=O	0
[Cl-].OC[P+](CO)(CO)CO	1
CCCCCCCCCCCCCCCCCCCCc1ccc(cc1)S(=O)(=O)O[Ba]OS(=O)(=O)c1ccc(CCCCCCCCCCCCCCCCCCCC)cc1.CCCCCCCCCCCCCCCCCCCCCCc1ccc(cc1)S(=O)(=O)O[Ba]OS(=O)(=O)c1ccc(CCCCCCCCCCCCCCCCCCCCCC)cc1.CCCCCCCCCCCCCCCCCCCCCCCCc1ccc(cc1)S(=O)(=O)O[Ba]OS(=O)(=O)c1ccc(CCCCCCCCCCCCCCCCCCCCCCCC)cc1	0
CCOC(C)=O	0
O=[Bi]O[Bi]=O	0
CCCCN(CCCC)C(=S)SCSC(=S)N(CCCC)CCCC	0
OOCc1ccccc1C(O)=O	0
OOCc1ccccc1C(O)=O	0
CC(C)(N)CO.CCCCCCCCCCCCc1ccccc1S(O)(=O)=O	0
CCCCCCCCCCCCCCCCO	0
CCCCCCCCCCCCCCCCO	0
[Sr+2].CC([O-])=O.CC([O-])=O	0
O=[Mn].O=[Mn]O[Mn]=O	0
Clc1ccccc1	1
Oc1cc(Cl)ccc1Oc1ccc(Cl)cc1Cl	0
CC(=O)C(N=Nc1ccc(cc1Cl)-c1ccc(N=NC(C(C)=O)C(=O)Nc2ccccc2)c(Cl)c1)C(=O)Nc1ccccc1	0
CC(=O)C(N=Nc1ccc(cc1Cl)-c1ccc(N=NC(C(C)=O)C(=O)Nc2ccccc2)c(Cl)c1)C(=O)Nc1ccccc1	0
OC[C@@H](O)[C@@H](O)[C@H](O)[C@@H](O)C=O	0
CCC(CC(C)(CC)SCC(C)O)C(C)C.CCC(C)C(CC)CC(C)(CC)SCC(C)O.CCC(C)C(CC)C(C)C(C)(CC)SCC(C)O	0
CCCC1CCC(CC1)C1CCC(CC1)c1cc(F)c(F)c(F)c1	0
CC(=O)C=CC1C(C)=CCCC1(C)C	0
CC(=O)C=CC1C(C)=CCCC1(C)C	0
[F-].[F-].[Ca+2]	1
CCCCCCCCC=CCCCCCCCC(=O)O[Mn]OC(=O)CCCCCCCC=CCCCCCCCC	0
ClS(=O)(=O)c1ccc2C(=O)C(C=Cc2c1)=[N+]=[N-]	0
ClS(=O)(=O)c1ccc2C(=O)C(C=Cc2c1)=[N+]=[N-]	1
CC(C)(C)SC(C)(C)C.CC(C)(C)SSC(C)(C)C.CC(C)(C)SSSC(C)(C)C.CC(C)(C)SSSSC(C)(C)C.CC(C)(C)SSSSSC(C)(C)C.CC(C)(C)SSSSSSC(C)(C)C.CC(C)(C)SSSSSSSC(C)(C)C	1
CC(C)(C)SC(C)(C)C.CC(C)(C)SSC(C)(C)C.CC(C)(C)SSSC(C)(C)C.CC(C)(C)SSSSC(C)(C)C.CC(C)(C)SSSSSC(C)(C)C.CC(C)(C)SSSSSSC(C)(C)C.CC(C)(C)SSSSSSSC(C)(C)C	0
O.[K+].CC(C)(C)CCCCCC(O)=O.CC(C)(C)CC(C)(C)CC([O-])=O	0
[OH-].[OH-].[OH-].[Co+3]	0
[OH-].[OH-].[OH-].[Co+3]	0
[OH-].[OH-].[OH-].[Co+3]	0
[OH-].[OH-].[OH-].[Co+3]	0
[OH-].[OH-].[OH-].[Co+3]	0
[OH-].[OH-].[OH-].[Co+3]	0
[OH-].[OH-].[OH-].[Co+3]	0
[OH-].[OH-].[OH-].[Co+3]	0
[OH-].[OH-].[OH-].[Co+3]	0
[OH-].[OH-].[OH-].[Co+3]	0
[OH-].[OH-].[OH-].[Co+3]	0
[OH-].[OH-].[OH-].[Co+3]	0
[OH-].[OH-].[OH-].[Co+3]	0
[OH-].[OH-].[OH-].[Co+3]	0
[OH-].[OH-].[OH-].[Co+3]	0
[OH-].[OH-].[OH-].[Co+3]	1
[OH-].[OH-].[OH-].[Co+3]	0
[OH-].[OH-].[OH-].[Co+3]	0
[OH-].[OH-].[OH-].[Co+3]	0
[OH-].[OH-].[OH-].[Co+3]	0
[OH-].[OH-].[OH-].[Co+3]	0
[OH-].[OH-].[OH-].[Co+3]	0
[OH-].[OH-].[OH-].[Co+3]	0
[OH-].[OH-].[OH-].[Co+3]	0
C1CO[Sb]2OCCO[Sb](O1)OCCO2	0
O=C1CCCC1	0
CC(C)(C)OC(=O)C(C)(C)O\N=C(/C(O)=O)c1csc(NC(c2ccccc2)(c2ccccc2)c2ccccc2)n1	0
CCC(CO)(CO)CO	0
CC#C.CCCC.CCC=C.CCC=C.CCC#C.C\C=C/C.C\C=C/C.C\C=C\C.CC=C=C.CC(C)C.CC(C)=C.C=CC=C.C=CC#C.CCCCC.CCC(C)C.CC=C(C)C.C1CCCC1	1
[Na+].[Na+].[O-][W]([O-])(=O)=O	0
O.[OH-].[Na+].[Na+].[Na+].[Na+].CCO.[Na]S[Na].S=C=S.[O-]C([O-])=O.CCOC([S-])=S	0
CC(=O)O[Zr](=O)OC(C)=O	0
CO[Si](CCCOCC1CO1)(OC)OC	1
CCC[Si](OCC)(OCC)OCC	1
C[Si](C)(C)O[Si](C)(C)O[Si](C)(C)O[Si](C)(C)O[Si](C)(C)O[Si](C)(C)C	0
CCc1ccc(cc1)C1OCC2OC(OC(C(O)CO)C2O1)c1ccc(CC)cc1	0
OCCN1CCN(CC1)CCS(O)(=O)=O	0
OCCN1CCN(CC1)CCS(O)(=O)=O	0
CC(C)(C)O	0
[Co+2].CCCCCCCCCCCCCCCCCC([O-])=O	0
[Co+2].CCCCCCCCCCCCCCCCCC([O-])=O	0
[Co+2].CCCCCCCCCCCCCCCCCC([O-])=O	0
[Co+2].CCCCCCCCCCCCCCCCCC([O-])=O	0
[Co+2].CCCCCCCCCCCCCCCCCC([O-])=O	0
[Co+2].CCCCCCCCCCCCCCCCCC([O-])=O	0
[Co+2].CCCCCCCCCCCCCCCCCC([O-])=O	0
[Co+2].CCCCCCCCCCCCCCCCCC([O-])=O	1
[Co+2].CCCCCCCCCCCCCCCCCC([O-])=O	0
[Co+2].CCCCCCCCCCCCCCCCCC([O-])=O	0
[Co+2].CCCCCCCCCCCCCCCCCC([O-])=O	0
[Co+2].CCCCCCCCCCCCCCCCCC([O-])=O	0
[Co+2].CCCCCCCCCCCCCCCCCC([O-])=O	0
CO[Si](C)(CCCOCC1CO1)OC	1
[Cl-].[Cl-].[Co+2]	0
[Cl-].[Cl-].[Co+2]	0
[Cl-].[Cl-].[Co+2]	0
[Cl-].[Cl-].[Co+2]	0
[Cl-].[Cl-].[Co+2]	0
[Cl-].[Cl-].[Co+2]	0
[Cl-].[Cl-].[Co+2]	1
[Cl-].[Cl-].[Co+2]	0
[Cl-].[Cl-].[Co+2]	0
[Cl-].[Cl-].[Co+2]	0
[Cl-].[Cl-].[Co+2]	0
[Cl-].[Cl-].[Co+2]	0
[Cl-].[Cl-].[Co+2]	0
[Ni+2].O[Ni]O.O[Ni]O.[O-]C([O-])=O	0
[Cl-].[Cl-].[Ba+2]	1
[Cl-].[Cl-].[Ba+2]	0
CCCCOCCOC(=O)CCCCC(=O)OCCOCCCC	0
CN(C)CCCN(C)C	0
[Co+2].[O-]C(=O)C([O-])=O	0
[Co+2].[O-]C(=O)C([O-])=O	0
[Co+2].[O-]C(=O)C([O-])=O	0
[Co+2].[O-]C(=O)C([O-])=O	0
[Co+2].[O-]C(=O)C([O-])=O	0
[Co+2].[O-]C(=O)C([O-])=O	0
[Co+2].[O-]C(=O)C([O-])=O	0
[Co+2].[O-]C(=O)C([O-])=O	1
[Co+2].[O-]C(=O)C([O-])=O	0
[Co+2].[O-]C(=O)C([O-])=O	0
[Co+2].[O-]C(=O)C([O-])=O	0
[Co+2].[O-]C(=O)C([O-])=O	0
[Co+2].[O-]C(=O)C([O-])=O	0
CCc1cc(CC)c(N)c(C)c1N.CCc1cc(C)c(N)c(CC)c1N	1
CCc1cc(CC)c(N)c(C)c1N.CCc1cc(C)c(N)c(CC)c1N	1
CCc1cc(CC)c(N)c(C)c1N.CCc1cc(C)c(N)c(CC)c1N	1
CCc1cc(CC)c(N)c(C)c1N.CCc1cc(C)c(N)c(CC)c1N	0
O.[Na+].CCCCCCCC(=O)OC(C)CS(=O)(=O)O[Na].CCCCCCCCCC(=O)OC(C)CS(=O)(=O)O[Na].CCCCCCCCCCCC(=O)OC(C)CS([O-])(=O)=O.CCCCCCCCCCCCCC(=O)OC(C)CS(=O)(=O)O[Na]	0
[F-].[F-].[Ba+2]	0
[F-].[F-].[Ba+2]	1
C[Si](C)(C)O[Si](C)(C)C.C[Si](C)(C)O[Si](C)(C)O[Si](C)(C)C.C[Si](C)(C)O[Si](C)(C)O[Si](C)(C)O[Si](C)(C)O[Si](C)(C)C	0
C[Si](C)(C)O[Si](C)(C)C.C[Si](C)(C)O[Si](C)(C)O[Si](C)(C)C.C[Si](C)(C)O[Si](C)(C)O[Si](C)(C)O[Si](C)(C)O[Si](C)(C)C	0
CCCCN(CCCC)CCCC	0
CC(C)CCCC(C)CCCC(C)CCCCC(C)CCCC(C)CCCC(C)C	0
OO.NC(N)=O	0
OO.NC(N)=O	1
NCCCCN	0
[Na]OC(=O)COc1ccccc1	0
O=C=NCCCCCCN=C=O.O=C=NCCCCCCN1C(=O)N(CCCCCCN=C=O)C1=O.O=C=NCCCCCCN1C(=O)N(CCCCCCN=C=O)C(=O)N(CCCCCCN=C=O)C1=O	0
CCCCNP(N)(N)=S	0
Oc1cccc2c(O)cccc12	0
CC(C)(C)CCCCC(=O)OC=C	0
CCCC=C	0
C=CC=C.CCCCC.CC\C=C\C.CCC(C)C.CC=C(C)C.CC(=C)C=C.C1CC=CC1.CCCCCC.CCCC(C)C.CC1CCCC1.CC1CCCC=1.C1CCCCC1.c1ccccc1.Cc1ccccc1.CCc1ccccc1.Cc1ccc(C)cc1.Cc1cccc(C)c1.Cc1cccc(C)c1.Cc1ccccc1C.C=Cc1ccccc1.CC(C)c1ccccc1.Cc1ccc(C=C)cc1.C1C=Cc2ccccc12.CCCCc1ccccc1.CCc1cccc(C)c1C.CC(C)c1ccc(C)cc1.C1C=CC2C3CC(C=C3)C12.c1ccc2ccccc2c1	1
C=CC=C.CCCCC.CC\C=C\C.CCC(C)C.CC=C(C)C.CC(=C)C=C.C1CC=CC1.CCCCCC.CCCC(C)C.CC1CCCC1.CC1CCCC=1.C1CCCCC1.c1ccccc1.Cc1ccccc1.CCc1ccccc1.Cc1ccc(C)cc1.Cc1cccc(C)c1.Cc1cccc(C)c1.Cc1ccccc1C.C=Cc1ccccc1.CC(C)c1ccccc1.Cc1ccc(C=C)cc1.C1C=Cc2ccccc12.CCCCc1ccccc1.CCc1cccc(C)c1C.CC(C)c1ccc(C)cc1.C1C=CC2C3CC(C=C3)C12.c1ccc2ccccc2c1	0
O=[Nb](=O)O[Nb](=O)=O	0
O=[Nb](=O)O[Nb](=O)=O	0
[F-].[F-].[F-].[F-].[F-].[F-].[F-].[F-].[F-].[F-].[F-].[F-].[F-].[F-].[F-].[F-].[F-].[F-].[Na+].[Na+].[Na+].[Na+].[Na+].[Na+].[Na+].[Na+].[Na+].[Na+].[Mg+2].[Mg+2].[Mg+2].[Mg+2].[Mg+2].[Mg+2].[Mg+2].[Mg+2].[Mg+2].[Mg+2].[Mg+2].[Mg+2].[Mg+2].[Mg+2].[Mg+2].[Mg+2].O=[Si]=O.O=[Si]=O.O=[Si]=O.[O-][Si]12O[Si]3([O-])O[Si]([O-])(O1)O[Si]([O-])(O2)O3.[O-][Si]12O[Si]3([O-])O[Si]([O-])(O1)O[Si]([O-])(O2)O3.…	0
S1[Sb]2S[Sb]3S[Sb]1S[Sb](S2)S3	0
CC(C)=O	0
Cc1ccc(cc1)C1CCC(CC1)C1CCC(CC1)C=C	0
[K+].CC(C)CCOC([S-])=S	1
N=C(NCCCCCCNC(=N)NC#N)NC#N	0
[Na+].[Na+].[Na+].[Na+].[Na+].[Na+].Oc1c(\N=N\c2ccccc2)c(cc2cc(NC(=O)Nc3ccc4c(O)c(\N=N\c5ccccc5)c(cc4c3)S([O-])(=O)=O)ccc12)S([O-])(=O)=O.CC(=O)Nc1ccc(cc1)N=Nc1c(O)c2ccc(NC(=O)Nc3ccc4c(O)c(N=Nc5ccccc5)c(cc4c3)S([O-])(=O)=O)cc2cc1S([O-])(=O)=O.CC(=O)Nc1ccc(cc1)\N=N/c1c(O)c2ccc(NC(=O)Nc3ccc4c(O)c(\N=N/c5ccc(NC(C)=O)cc5)c(cc4c3)S(O)(=O)=O)cc2cc1S(O)(=O)=O	0
[BiH3+3].CCCCC(CC)C([O-])=O.CCCCC(CC)C([O-])=O.CCCCC(CC)C([O-])=O	0
CC(C)C(=O)OC1CC2CC1C1CC=CC21.CC(C)C(=O)OC1CC2CC1C1C=CCC21	0
CC(O)CC(C)(C)c1ccccc1	0
COc1ccc(NC(=O)C(N=Nc2ccc(cc2Cl)-c2ccc(N=NC(C(C)=O)C(=O)Nc3ccc(OC)cc3)c(Cl)c2)C(C)=O)cc1	0
c1ccccc1.Cc1ccccc1.CCc1ccccc1.Cc1ccc(C)cc1.Cc1cccc(C)c1.Cc1cccc(C)c1.Cc1ccccc1C.C=Cc1ccccc1.CCCc1ccccc1.CCc1ccc(C)cc1.CCc1cccc(C)c1.CCc1ccccc1C.CCc1ccccc1C.CC(C)c1ccccc1.Cc1ccc(C=C)cc1.Cc1ccc(C)c(C)c1.Cc1cccc(C)c1C.C1Cc2ccccc2C1.C1C=Cc2ccccc12.Cc1cc(C)c(C)c(C)c1.Cc1cc(C)c(C)cc1C.C1CCc2ccccc2C1.C1CC2C3CCC(C3)C2C1.C1CC2CC1C1CC=CC21.C1C=CC2C3CC(C=C3)C12.c1ccc2ccccc2c1.Cc1cccc2ccccc12	0
CC(C)(N)CO	0
Nc1cccc(O)c1	0
CCC\C=C/C\C=C\CCCCCCCc1cccc(OCC2CO2)c1	0
C[Si](C)(C)Cl	0
C[Si](C)(C)Cl	0
CCC(C)=NO[Si](ON=C(C)CC)(O\N=C(\C)CC)c1ccccc1	1
CCCCOC(=O)CC(CC(=O)OCCCC)(OC(C)=O)C(=O)OCCCC	0
CCCCOC(=O)CC(CC(=O)OCCCC)(OC(C)=O)C(=O)OCCCC	0
CCC.CCCC.CCCCCCC=C.CCCCCCCC=C.CCCCCCCCC=C.CCCCCCCCCC=C.CCCCCCCCCCC=C	0
ClCCOCOCCCl.ClCCOCOCCOCCOCOCCCl	1
CC(=O)c1c(C)c(c(c(c1C)[N+]([O-])=O)C(C)(C)C)[N+]([O-])=O	0
CC(=O)c1c(C)c(c(c(c1C)[N+]([O-])=O)C(C)(C)C)[N+]([O-])=O	0
[O-]S([O-])(=O)=O.OC[P+](CO)(CO)CO.OC[P+](CO)(CO)CO	1
[Mn+2].CCCCC(CC)C([O-])=O.CCCCC(CC)C([O-])=O	0
CCCCCCCCCCCCCCO	0
CCCCCCCCCCCCCCO	0
Cc1ccc(O)cc1.Cc1cccc(O)c1.CCc1ccc(O)cc1.CCc1cccc(O)c1.Cc1ccc(O)c(C)c1.Cc1ccc(C)c(O)c1.Cc1cc(C)cc(O)c1.Cc1ccc(O)cc1C.Cc1cccc(O)c1C.CCc1ccc(O)c(C)c1	0
COC(=O)CN(CC(=O)OC)c1sc(C(=O)OC)c(CC(=O)OC)c1C#N	0
CCN(O)CC	0
CCN(O)CC	1
CCCCCC(O)=O.CCCCCCCC(O)=O.CCCCCCCCCC(O)=O.CCCCCCCCCCCC(O)=O.CCCCCCCCCCCCCC(O)=O	0
NCCO.NCCO.NCCO.NCCO.CCCCCCCCCCOCCOCCOS(O)(=O)=O.CCCCCCCCCCCCOCCOCCOS(O)(=O)=O.CCCCCCCCCCCCCCCCOCCOCCOS(O)(=O)=O.CCCCCCCCCCCCCCOCCOOS(=O)(=O)OC(N)CO	0
[Mg+2].CCCCCCCCCCCCCCCCCCc1ccccc1S([O-])(=O)=O.CCCCCCCCCCCCCCCCCCc1ccccc1S([O-])(=O)=O	0
CC(=O)C(N=Nc1ccc(cc1Cl)-c1ccc(N=NC(C(C)=O)C(=O)Nc2ccc(C)cc2C)c(Cl)c1)C(=O)Nc1ccc(C)cc1C	0
CC1(C)C(O)C(C)(C)C1O.CC1(C)C(O)C(C)(C)C1O	0
[Li+].[Li+].[O-]C(=O)CCCCCCCC([O-])=O	0
COC(=O)c1ccc(C(=O)OC)c(c1)N=NC(C(C)=O)C(=O)Nc1ccc2NC(=O)Nc2c1	0
COC(=O)c1ccc(C(=O)OC)c(c1)N=NC(C(C)=O)C(=O)Nc1ccc2NC(=O)Nc2c1	0
O=[Ca]	0
CCO[Si](OCC)(OCC)C=C	0
CCC[C@@H](O)CC[C@@H]1[C@@H](C)CCCC1(C)C.CCC[C@H](O)CC[C@@H]1[C@@H](C)CCCC1(C)C	0
Cc1ccc(cc1)C1CCC(CC1)C1CCC(CCC=C)CC1	0
CCCCCCCC=C	0
CC(C)(C)C(=O)OC=C.CCC(C)(C)C(=O)OC=C.CCCC(C)(C)C(=O)OC=C.CCCCC(C)(C)C(=O)OC=C.CC(C)(C)CCCCC(=O)OC=C.CCCCC(C)C(C)(C)C(=O)OC=C.CCCC(C)CC(C)(C)C(=O)OC=C.CCCC(CC)C(C)(C)C(=O)OC=C.CCCC(C)(CC(C)C)C(=O)OC=C.CCCC(C)(C(C)CC)C(=O)OC=C.CCC(C)CC(C)(CC)C(=O)OC=C.CCC(C)CC(C)(CC)C(=O)OC=C.CCC(C)C(CC)(CC)C(=O)OC=C.CCC(C)(C)CC(C)(C)C(=O)OC=C.CC(C)CC(C)C(C)(C)C(=O)OC=C	0
[O-]S([O-])(=O)=O.[NH3+]c1ccc(OCCO)c([NH3+])c1	0
CC(=O)N1CCOCC1	0
CC(C)(C)CCCCCOC(=O)c1ccccc1C(=O)OCCCCCC(C)(C)C	0
[K+].[K+].[O-][Ti+2][O-].[O-][Ti+2][O-].[O-][Ti+2][O-].[O-][Ti+2][O-].[O-][Ti+2][O-].[O-][Ti+]([O-])[O-]	0
O.[Na+].[O-]C(=O)C=C	0
CCC(=O)O[C@H]1CC2CC1[C@@H]1CC=C[C@H]21.CCC(=O)O[C@H]1CC2CC1[C@@H]1C=CC[C@H]21	0
CCCCCCC(C)(C)C(O)=O.CCCCCC(C)(CC)C(O)=O.CCCCC(C)C(C)(C)C(O)=O.CCCCC(C)(CCC)C(O)=O.CCCCC(C)(C(C)C)C(O)=O.CCC(C)CCC(C)(C)C(O)=O.CCC(C)CCC(C)(C)C(O)=O.CCC(C)CCC(C)(C)C(O)=O.CCC(C)CC(C)(CC)C(O)=O.CCC(C)(CCC(C)C)C(O)=O.CC(C)CCCC(C)(C)C(O)=O.CC(C)(C)CCC(C)(C)C(O)=O.CC(C)(C)CCCCCCC(O)=O	0
OC(C(=O)c1ccccc1)c1ccccc1	0
CC(CN)CCCN	0
CC(CN)CCCN	0
OCCCCO	0
Oc1ccccc1.Cc1ccccc1O.Cc1ccc(O)c(C)c1.Cc1cc(C)cc(O)c1.Cc1ccc(O)cc1C.Cc1cccc(O)c1C	0
[Cl-].C[NH+](C)C	0
CCCCCCCCCCCCCCCCCC(=O)NCCCN(C)C.CCCCCCCCCCCCCCCCCCCCCC(=O)NCCCN(C)C	0
N#CCN(CCCN(CC#N)CC#N)CC#N	0
C[Si]1(C)O[Si](C)(C)O[Si](C)(C)O[Si](C)(C)O[Si](C)(C)O1	0
[Na+].[Na+].[O-][Se]([O-])(=O)=O	0
CC(CCO)CCO	0
CC(C)(C)[C@@]1(C)CC[C@@](C)(CC1)OC(=O)OOC(=O)O[C@]1(C)CC[C@](C)(CC1)C(C)(C)C.CC(C)(C)[C@@]1(C)CC[C@@](C)(CC1)OC(=O)OOC(=O)O[C@]1(C)CC[C@@](C)(CC1)C(C)(C)C.CC(C)(C)[C@]1(C)CC[C@@](C)(CC1)OC(=O)OOC(=O)O[C@]1(C)CC[C@@](C)(CC1)C(C)(C)C	0
O.[Fe+2].[Fe+3].CCCCC(CC)C([O-])=O.CCCCC(CC)C([O-])=O.CCCCC(CC)C([O-])=O.CCCCC(CC)C([O-])=O.CCCCC(CC)C([O-])=O	1
O.[Fe+2].[Fe+3].CCCCC(CC)C([O-])=O.CCCCC(CC)C([O-])=O.CCCCC(CC)C([O-])=O.CCCCC(CC)C([O-])=O.CCCCC(CC)C([O-])=O	0
O.[Fe+2].[Fe+3].CCCCC(CC)C([O-])=O.CCCCC(CC)C([O-])=O.CCCCC(CC)C([O-])=O.CCCCC(CC)C([O-])=O.CCCCC(CC)C([O-])=O	0
O.[Fe+2].[Fe+3].CCCCC(CC)C([O-])=O.CCCCC(CC)C([O-])=O.CCCCC(CC)C([O-])=O.CCCCC(CC)C([O-])=O.CCCCC(CC)C([O-])=O	0
O.[OH-].[OH-].[Ba+2].CCC(C)(CCC(C)C)C(O)=O.CC(C)(C)CCC(C)(C)C(=O)O[Ba]OC(=O)C(C)(C)CCC(C)(C)C	0
O.[OH-].[OH-].[Ba+2].CCC(C)(CCC(C)C)C(O)=O.CC(C)(C)CCC(C)(C)C(=O)O[Ba]OC(=O)C(C)(C)CCC(C)(C)C	1
O.[OH-].[OH-].[Ba+2].CCC(C)(CCC(C)C)C(O)=O.CC(C)(C)CCC(C)(C)C(=O)O[Ba]OC(=O)C(C)(C)CCC(C)(C)C	0
CCCCCCCCCCCCCC.CCCCCCCCCCCCCCC	1
CCCCCCCCCCCCCC.CCCCCCCCCCCCCCC	1
CCCCCCCCCCCCCC.CCCCCCCCCCCCCCC	1
CCCCCCCCCCCCCC.CCCCCCCCCCCCCCC	0
CCCCCCCCCCCCCC.CCCCCCCCCCCCCCC	0
CCCCCCCCCCCCCC.CCCCCCCCCCCCCCC	0
OCCNCCO	0
Oc1c(cc2ccccc2c1N=Nc1cc(ccc1Cl)C(F)(F)F)C(=O)Nc1cc(Cl)c(NC(=O)c2cc3ccccc3c(N=Nc3cc(ccc3Cl)C(F)(F)F)c2O)cc1Cl	0
[Al+3].[O-][N+]([O-])=O.[O-][N+]([O-])=O.[O-][N+]([O-])=O	0
C1COCO1	0
C1COCO1	0
CC(C)(c1ccc(OP(=O)(Oc2ccccc2)Oc2ccccc2)cc1)c1ccc(OP(=O)(Oc2ccccc2)Oc2ccccc2)cc1	0
[Na+].[Na+].[Na+].[Na+].[Na+].[Na+].[O-]S([O-])(=O)=O.CCCCCCCCCCOS([O-])(=O)=O.CCCCCCCCCCCCOS([O-])(=O)=O.CCCCCCCCCCCCCCOS([O-])(=O)=O.CCCCCCCCCCCCCCCCOS([O-])(=O)=O	0
CC(=C)[C@@H]1CCC(C)=CC1	0
CC(=C)[C@@H]1CCC(C)=CC1	0
CN(C)C	0
[Co+2].[O-]S([O-])(=O)=O	0
[Co+2].[O-]S([O-])(=O)=O	0
[Co+2].[O-]S([O-])(=O)=O	0
[Co+2].[O-]S([O-])(=O)=O	0
[Co+2].[O-]S([O-])(=O)=O	0
[Co+2].[O-]S([O-])(=O)=O	1
[Co+2].[O-]S([O-])(=O)=O	0
[Co+2].[O-]S([O-])(=O)=O	0
[Co+2].[O-]S([O-])(=O)=O	0
[Co+2].[O-]S([O-])(=O)=O	0
[Co+2].[O-]S([O-])(=O)=O	0
[Co+2].[O-]S([O-])(=O)=O	0
[Co+2].[O-]S([O-])(=O)=O	0
[W]	0
[W]	0
Cl[Sn]Cl	0
[O-2].[O-2].[O-2].[O-2].[V].[Ce]	0
[O-2].[O-2].[O-2].[O-2].[V].[Ce]	0
[O-2].[O-2].[O-2].[O-2].[V].[Ce]	0
[O-2].[O-2].[O-2].[O-2].[V].[Ce]	0
[Mn+2].[O-]S([O-])(=O)=O	0
CCCCC1CCC(CC1)C1CCC(CCC)CC1	0
CN1SC=CC1=O.CN1SC(Cl)=CC1=O	1
CC(C)(C)c1ccc(O)cc1	0
CC1CCC(C(C)C)C2(C1)OCC(CO)O2	0
CCCCCCCCOCCCCCCCC	0
OCC(O)CO.OCC(O)COC(=O)CS.OCC(CO)OC(=O)CS.OCC(COC(=O)CS)OC(=O)CS.OC(COC(=O)CS)COC(=O)CS.SCC(=O)OCC(COC(=O)CS)OC(=O)CS	0
[Ca+2].CC(=O)C(N=Nc1ccc(cc1[N+]([O-])=O)S([O-])(=O)=O)C(=O)Nc1ccccc1Cl.CC(=O)C(N=Nc1ccc(cc1[N+]([O-])=O)S([O-])(=O)=O)C(=O)Nc1ccccc1Cl	0
[Ca+2].CC(=O)C(N=Nc1ccc(cc1[N+]([O-])=O)S([O-])(=O)=O)C(=O)Nc1ccccc1Cl.CC(=O)C(N=Nc1ccc(cc1[N+]([O-])=O)S([O-])(=O)=O)C(=O)Nc1ccccc1Cl	0
[B].[O-2].[Zn+2]	0
Cl.Cl.Nc1ccc(O)c(Cc2cc(N)ccc2O)c1	0
Cl.Cl.Nc1ccc(O)c(Cc2cc(N)ccc2O)c1	0
[Na+].[Na+].[Na+].S=C1NC(=S)NC(=S)N1	0
COC1OC(CO)C(O)C(O)C1O	0
CCC(C)=O	0
O=C1OC(=O)C=C1	0
FC(=C)C(F)(F)F	1
CCCCC(CC)COC(=O)CCCCC(=O)OCC(CC)CCCC	0
CCCCC(CC)COC(=O)CCCCC(=O)OCC(CC)CCCC	0
CCCCCCCCCCCC	0
OC(=O)c1cccnc1	0
[Co+2].CCCCC(CC)C([O-])=O.CCCCC(CC)C([O-])=O	0
[Co+2].CCCCC(CC)C([O-])=O.CCCCC(CC)C([O-])=O	0
[Co+2].CCCCC(CC)C([O-])=O.CCCCC(CC)C([O-])=O	0
[Co+2].CCCCC(CC)C([O-])=O.CCCCC(CC)C([O-])=O	0
[Co+2].CCCCC(CC)C([O-])=O.CCCCC(CC)C([O-])=O	0
[Co+2].CCCCC(CC)C([O-])=O.CCCCC(CC)C([O-])=O	1
[Co+2].CCCCC(CC)C([O-])=O.CCCCC(CC)C([O-])=O	0
[Co+2].CCCCC(CC)C([O-])=O.CCCCC(CC)C([O-])=O	0
[Co+2].CCCCC(CC)C([O-])=O.CCCCC(CC)C([O-])=O	0
[Co+2].CCCCC(CC)C([O-])=O.CCCCC(CC)C([O-])=O	0
[Co+2].CCCCC(CC)C([O-])=O.CCCCC(CC)C([O-])=O	0
[Co+2].CCCCC(CC)C([O-])=O.CCCCC(CC)C([O-])=O	0
[Co+2].CCCCC(CC)C([O-])=O.CCCCC(CC)C([O-])=O	0
[V]	0
[V]	0
[V]	0
[V]	0
CC1CC(C)(C)CC(=O)C=1	0
[Na+].OC(=O)C=C.CCCCC(CC)CN.CCCCC(CC)CN(CCC(O)=O)CCC([O-])=O	0
[Na+].OC(=O)C=C.CCCCC(CC)CN.CCCCC(CC)CN(CCC(O)=O)CCC([O-])=O	0
CC1CC(CC(C)(C)C1)OC(=O)C(C)=C	0
CC1CC(=O)CC(C)(C)C=1	0
[K+].[K+].[K+].[O-]C(=O)CN(CCN(CC([O-])=O)CC([O-])=O)CC([O-])=O	0
[K+].[K+].[K+].[O-]C(=O)CN(CCN(CC([O-])=O)CC([O-])=O)CC([O-])=O	0
CCCCCCCCCCCCCCC=C	0
CCCCCCCCCCCCCCC=C	0
c1ccccc1.Cc1ccccc1.CCc1ccccc1.Cc1ccc(C)cc1.Cc1cccc(C)c1.Cc1cccc(C)c1.Cc1ccccc1C.C=Cc1ccccc1.CCCc1ccccc1.CCc1ccc(C)cc1.CCc1cccc(C)c1.CCc1ccccc1C.CCc1ccccc1C.CC(C)c1ccccc1.Cc1ccc(C=C)cc1.Cc1ccc(C)c(C)c1.Cc1cccc(C)c1C.C1Cc2ccccc2C1.C1C=Cc2ccccc12.Cc1cc(C)c(C)c(C)c1.Cc1cc(C)c(C)cc1C.C1CCc2ccccc2C1.C1CC2C3CCC(C3)C2C1.C1CC2CC1C1CC=CC21.C1C=CC2C3CC(C=C3)C12.c1ccc2ccccc2c1.Cc1cccc2ccccc12	0
CCCCCCCCCCCCCCCCCCCCCCCCC=C	0
[Na+].[Na+].[Na+].[O-]C(=O)CN(CC([O-])=O)CC([O-])=O	0
OC(=O)OCCOC([O-])=O	0
C[N+](C)(C)[O-]	0
[K+].[K+].[Zn+2].[O-]C(=O)CN(CCN(CC([O-])=O)CC([O-])=O)CC([O-])=O	0
CCCCNCCCC	0
Cl.Cl.Nc1ccc(OCCO)c(N)c1	0
CC(=O)C(N=Nc1ccc(cc1Cl)-c1ccc(N=NC(C(C)=O)C(=O)Nc2ccccc2)c(Cl)c1)C(=O)Nc1ccccc1.CC(=O)C(N=Nc1ccc(cc1Cl)-c1ccc(N=NC(C(C)=O)C(=O)Nc2ccccc2C)c(Cl)c1)C(=O)Nc1ccccc1C	0
CCCCC.CCC(C)C.C1CCCC1.CCCCCC.CCCC(C)C.C1CCCCC1.c1ccccc1.Cc1ccccc1.Cc1cccc(C)c1	0
CCCCC.CCC(C)C.C1CCCC1.CCCCCC.CCCC(C)C.C1CCCCC1.c1ccccc1.Cc1ccccc1.Cc1cccc(C)c1	0
C=CC=C.CCCCC.CC\C=C\C.CCC(C)C.CC=C(C)C.CC(=C)C=C.C1CC=CC1.CCCCCC.CCCC(C)C.CCC(C)CC.CC1CCCC1.CC1CCCC=1.C1CCCCC1.c1ccccc1.CCCCC(C)C.Cc1ccccc1.CCc1ccccc1.Cc1ccc(C)cc1.Cc1cccc(C)c1.Cc1cccc(C)c1.Cc1ccccc1C.C=Cc1ccccc1.CC(C)c1ccccc1.Cc1ccc(C=C)cc1.C1C=Cc2ccccc12.CCCCc1ccccc1.CCc1cccc(C)c1C.CC(C)c1ccc(C)cc1.C1C=CC2C3CC(C=C3)C12.c1ccc2ccccc2c1	1
C=CC=C.CCCCC.CC\C=C\C.CCC(C)C.CC=C(C)C.CC(=C)C=C.C1CC=CC1.CCCCCC.CCCC(C)C.CCC(C)CC.CC1CCCC1.CC1CCCC=1.C1CCCCC1.c1ccccc1.CCCCC(C)C.Cc1ccccc1.CCc1ccccc1.Cc1ccc(C)cc1.Cc1cccc(C)c1.Cc1cccc(C)c1.Cc1ccccc1C.C=Cc1ccccc1.CC(C)c1ccccc1.Cc1ccc(C=C)cc1.C1C=Cc2ccccc12.CCCCc1ccccc1.CCc1cccc(C)c1C.CC(C)c1ccc(C)cc1.C1C=CC2C3CC(C=C3)C12.c1ccc2ccccc2c1	0
Fc1cc(Br)cc(F)c1F	0
[K+].[O-][Mn](=O)(=O)=O	0
CCCCCCCCCCCCCCCCCC	0
c1ccc2ccccc2c1.CCCCCCCCCCCCCCC=C	0
Oc1ccc(cc1)C1(N(c2ccccc2)C(=O)c2ccccc21)c1ccc(O)cc1	0
Oc1ccc(cc1)C1(N(c2ccccc2)C(=O)c2ccccc21)c1ccc(O)cc1	0
ClCC1CO1	1
CCC(COC(=O)C=C)(COC(=O)C=C)COC(=O)C=C	0
CCC(COC(=O)C=C)(COC(=O)C=C)COC(=O)C=C	1
CCC(COC(=O)C=C)(COC(=O)C=C)COC(=O)C=C	1
C=CC=C.CCCCC.CC\C=C\C.CCC(C)C.CC=C(C)C.CC(=C)C=C.C1CC=CC1.CCCCCC.CCCC(C)C.CCC(C)CC.CC1CCCC1.CC1CCCC=1.C1CCCCC1.c1ccccc1.CCCCC(C)C.Cc1ccccc1.CCc1ccccc1.Cc1ccc(C)cc1.Cc1cccc(C)c1.Cc1cccc(C)c1.Cc1ccccc1C.C=Cc1ccccc1.CC(C)c1ccccc1.Cc1ccc(C=C)cc1.C1C=Cc2ccccc12.CCCCc1ccccc1.CCc1cccc(C)c1C.CC(C)c1ccc(C)cc1.C1C=CC2C3CC(C=C3)C12.c1ccc2ccccc2c1	1
C=CC=C.CCCCC.CC\C=C\C.CCC(C)C.CC=C(C)C.CC(=C)C=C.C1CC=CC1.CCCCCC.CCCC(C)C.CCC(C)CC.CC1CCCC1.CC1CCCC=1.C1CCCCC1.c1ccccc1.CCCCC(C)C.Cc1ccccc1.CCc1ccccc1.Cc1ccc(C)cc1.Cc1cccc(C)c1.Cc1cccc(C)c1.Cc1ccccc1C.C=Cc1ccccc1.CC(C)c1ccccc1.Cc1ccc(C=C)cc1.C1C=Cc2ccccc12.CCCCc1ccccc1.CCc1cccc(C)c1C.CC(C)c1ccc(C)cc1.C1C=CC2C3CC(C=C3)C12.c1ccc2ccccc2c1	0
O=C(CC(=O)c1ccccc1)c1ccccc1	1
CC(C)c1ccc(cc1)C(C)C	0
Cc1ccccc1N	1
CCCCC(O)C(N)CC	0
OCCC(F)(F)C(F)(F)C(F)(F)C(F)(F)C(F)(F)C(F)(F)F	0
OCCC(F)(F)C(F)(F)C(F)(F)C(F)(F)C(F)(F)C(F)(F)F	0
CN(C)CCCN	0
Cc1ccc(C=C)cc1.Cc1cccc(C=C)c1	0
Cc1ccc(C=C)cc1.Cc1cccc(C=C)c1	1
Cc1ccc(C=C)cc1.Cc1cccc(C=C)c1	1
Cc1ccc(C=C)cc1.Cc1cccc(C=C)c1	0
C.[V]	0
C.[V]	0
C.[V]	0
C.[V]	0
CCCC[Si](C)(C)O[Si](C)(C)O[Si](C)(C)O[Si](C)(C)O[Si](C)(C)CCCOCC(O)COC(=O)C(C)=C.CCCC[Si](C)(C)O[Si](C)(C)O[Si](C)(C)O[Si](C)(C)O[Si](C)(C)CCCOCC(CO)OC(=O)C(C)=C	0
[Al+3].CC(C)[O-].CC(C)[O-].CCOC(=O)[CH-]C(C)=O	0
[Sn].[O-]S([O-])(=O)=O	0
CCOCC(C)OCC(C)O.CCOC(C)COCC(C)O	0
CC(C)CCCCCCCCCCO	0
CC(C)CCCCCCCCCCO	0
C[Si]1(C)O[Si](C)(C)O[Si](C)(C)O[Si](C)(C)O1	0
CCCC.CC(C)C.CCCCC.CCC(C)C.C1CCCC1.CCCCCC.CCCCCCC.Cc1ccccc1.CCCCCCCC.CCCCCCCCC.CCCCCCCCCC	1
CCCC.CC(C)C.CCCCC.CCC(C)C.C1CCCC1.CCCCCC.CCCCCCC.Cc1ccccc1.CCCCCCCC.CCCCCCCCC.CCCCCCCCCC	1
CCCC.CC(C)C.CCCCC.CCC(C)C.C1CCCC1.CCCCCC.CCCCCCC.Cc1ccccc1.CCCCCCCC.CCCCCCCCC.CCCCCCCCCC	0
CCCC.CC(C)C.CCCCC.CCC(C)C.C1CCCC1.CCCCCC.CCCCCCC.Cc1ccccc1.CCCCCCCC.CCCCCCCCC.CCCCCCCCCC	0
CCCC.CC(C)C.CCCCC.CCC(C)C.C1CCCC1.CCCCCC.CCCCCCC.Cc1ccccc1.CCCCCCCC.CCCCCCCCC.CCCCCCCCCC	0
CCCC.CC(C)C.CCCCC.CCC(C)C.C1CCCC1.CCCCCC.CCCCCCC.Cc1ccccc1.CCCCCCCC.CCCCCCCCC.CCCCCCCCCC	1
CCCC.CC(C)C.CCCCC.CCC(C)C.C1CCCC1.CCCCCC.CCCCCCC.Cc1ccccc1.CCCCCCCC.CCCCCCCCC.CCCCCCCCCC	1
CCCC.CC(C)C.CCCCC.CCC(C)C.C1CCCC1.CCCCCC.CCCCCCC.Cc1ccccc1.CCCCCCCC.CCCCCCCCC.CCCCCCCCCC	0
CCCC.CC(C)C.CCCCC.CCC(C)C.C1CCCC1.CCCCCC.CCCCCCC.Cc1ccccc1.CCCCCCCC.CCCCCCCCC.CCCCCCCCCC	0
CCCC.CC(C)C.CCCCC.CCC(C)C.C1CCCC1.CCCCCC.CCCCCCC.Cc1ccccc1.CCCCCCCC.CCCCCCCCC.CCCCCCCCCC	0
CCCC.CC(C)C.CCCCC.CCC(C)C.C1CCCC1.CCCCCC.CCCCCCC.Cc1ccccc1.CCCCCCCC.CCCCCCCCC.CCCCCCCCCC	0
CCCC.CC(C)C.CCCCC.CCC(C)C.C1CCCC1.CCCCCC.CCCCCCC.Cc1ccccc1.CCCCCCCC.CCCCCCCCC.CCCCCCCCCC	0
CCCC.CC(C)C.CCCCC.CCC(C)C.C1CCCC1.CCCCCC.CCCCCCC.Cc1ccccc1.CCCCCCCC.CCCCCCCCC.CCCCCCCCCC	0
[C]	0
OCC(O)CCl	1
CCCCC.CCC(C)C.C1CCCC1.CCCCCC.CCCCCCC.CCCCCCCC.CCCCCCCCC	1
CCCCC.CCC(C)C.C1CCCC1.CCCCCC.CCCCCCC.CCCCCCCC.CCCCCCCCC	1
CCCCC.CCC(C)C.C1CCCC1.CCCCCC.CCCCCCC.CCCCCCCC.CCCCCCCCC	1
CCCCC.CCC(C)C.C1CCCC1.CCCCCC.CCCCCCC.CCCCCCCC.CCCCCCCCC	1
CCCCC.CCC(C)C.C1CCCC1.CCCCCC.CCCCCCC.CCCCCCCC.CCCCCCCCC	0
CCCCC.CCC(C)C.C1CCCC1.CCCCCC.CCCCCCC.CCCCCCCC.CCCCCCCCC	0
CCCCC.CCC(C)C.C1CCCC1.CCCCCC.CCCCCCC.CCCCCCCC.CCCCCCCCC	0
CCCCC.CCC(C)C.C1CCCC1.CCCCCC.CCCCCCC.CCCCCCCC.CCCCCCCCC	0
CCCCC.CCC(C)C.C1CCCC1.CCCCCC.CCCCCCC.CCCCCCCC.CCCCCCCCC	0
CCCCC.CCC(C)C.C1CCCC1.CCCCCC.CCCCCCC.CCCCCCCC.CCCCCCCCC	0
CCCCC.CCC(C)C.C1CCCC1.CCCCCC.CCCCCCC.CCCCCCCC.CCCCCCCCC	0
CCCCC.CCC(C)C.C1CCCC1.CCCCCC.CCCCCCC.CCCCCCCC.CCCCCCCCC	0
CCCCC.CCC(C)C.C1CCCC1.CCCCCC.CCCCCCC.CCCCCCCC.CCCCCCCCC	0
[Ca+2].[O-][V](=O)=O.[O-][V](=O)=O	0
[Ca+2].[O-][V](=O)=O.[O-][V](=O)=O	0
[Ca+2].[O-][V](=O)=O.[O-][V](=O)=O	0
[Ca+2].[O-][V](=O)=O.[O-][V](=O)=O	0
[K+].[O-]C(=O)Cc1ccccc1	0
NCCO.NCCO.[NH3+]CCO.[NH3+]CCO.[NH3+]CCO.[NH3+]CCO.OS(O)(=O)=O.CCCCCCCCCCOS([O-])(=O)=O.CCCCCCCCCCCCOS([O-])(=O)=O.CCCCCCCCCCCCCCOS([O-])(=O)=O.CCCCCCCCCCCCCCCCOS([O-])(=O)=O	0
NC1CCC(CC1)CC1CCC(N)CC1.Nc1ccccc1CC1(N)CCCCC1.CNC1CCC(CC1)Cc1ccc(N)cc1.NC1CCC2CC3CC(CCC3NC2C1)CC1CCCCC1.NC1CCC(CC1)CC1CCC(N)C(CC2CCC(N)CC2)C1.NC1CCC(CC1)Cc1ccc(N)c(CC2CCC(N)CC2)c1.NC1CCC(CC1)CC1CCC(CC1)NC1CCC(CC1)CC1CCC(N)CC1.NC1CCC(CC1)CC1CC(CCC1N)CC1CCC(N)C(C1)Cc1ccc(N)cc1	0
CCCCOC(=O)CC(C)O	0
CCCCCCCCCCO	0
CCCCCCCCCCO	0
[O-2].[O-2].[O-2].[Al+3].[Al+3].O=[Si]=O.O=[Si]=O.O=[Si]=O.O=[Si]=O	0
CCCCCC.C1CCCCC1.C=CC1CCC=CC1	1
CCCCCC.C1CCCCC1.C=CC1CCC=CC1	0
CCCCCC.C1CCCCC1.C=CC1CCC=CC1	0
CCCCCC.C1CCCCC1.C=CC1CCC=CC1	0
[Ba+2].[O-][Se]([O-])=O	0
CCCCC(C)CC(C)CCO.CCC(C)CC(C)CC(C)CCO.CCCC(C)CC(C)CC(C)CCO.CCCCC(C)CC(C)CC(C)CCO	0
CCC(C)CC(C)CCOC(=O)C=C.CCCC(C)CC(C)CCOC(=O)C=C.CCCCC(C)CC(C)CCOC(=O)C=C	0
[Na+].CCCCCCCCCCCCOS([O-])(=O)=O	0
CCc1ccc(O)cc1.CCc1cccc(O)c1.Cc1cc(C)cc(O)c1.Cc1cccc(O)c1C	0
[Zn+2].CC(CC([O-])=O)CC(C)(C)C.CC(CC([O-])=O)CC(C)(C)C	0
O=C1c2ccccc2-c2ccc3Sc4ccccc4-c4ccc1c2c34	0
C=CC=C.CCCCC.CC\C=C\C.CCC(C)C.CC=C(C)C.CC(=C)C=C.C1CC=CC1.CCCCCC.CCCC(C)C.CCC(C)CC.CC1CCCC1.CC1CCCC=1.C1CCCCC1.c1ccccc1.CCCCC(C)C.Cc1ccccc1.CCc1ccccc1.Cc1ccc(C)cc1.Cc1cccc(C)c1.Cc1cccc(C)c1.Cc1ccccc1C.C=Cc1ccccc1.CC(C)c1ccccc1.Cc1ccc(C=C)cc1.C1C=Cc2ccccc12.CCCCc1ccccc1.CCc1cccc(C)c1C.CC(C)c1ccc(C)cc1.C1C=CC2C3CC(C=C3)C12.c1ccc2ccccc2c1	1
C=CC=C.CCCCC.CC\C=C\C.CCC(C)C.CC=C(C)C.CC(=C)C=C.C1CC=CC1.CCCCCC.CCCC(C)C.CCC(C)CC.CC1CCCC1.CC1CCCC=1.C1CCCCC1.c1ccccc1.CCCCC(C)C.Cc1ccccc1.CCc1ccccc1.Cc1ccc(C)cc1.Cc1cccc(C)c1.Cc1cccc(C)c1.Cc1ccccc1C.C=Cc1ccccc1.CC(C)c1ccccc1.Cc1ccc(C=C)cc1.C1C=Cc2ccccc12.CCCCc1ccccc1.CCc1cccc(C)c1C.CC(C)c1ccc(C)cc1.C1C=CC2C3CC(C=C3)C12.c1ccc2ccccc2c1	0
[NH4+].[NH4+].[OH-].[OH-].[Zr].[O-]C([O-])=O.[O-]C([O-])=O	0
C1CNCCN1	0
[Ca+2].[Ca+2].[O-]P([O-])(=O)OP([O-])([O-])=O	0
CC(O)C[C@@H]1OC[C@@H](O)[C@H](O)[C@H]1O.CC(O)C[C@@H]1OC[C@@H](O)[C@H](O)[C@H]1O	0
CCCCCCCCCCCCCCCCC=C	0
OC(=O)C(Cl)Cl	0
Clc1nc(Cl)nc(Cl)n1	0
CCCC1CCC(CC1)C1CCC(CCC)CC1	0
CCCC1CCC(CC1)C1CCC(CC1)c1ccc(OC(F)(F)F)cc1	0
O.[Ba+2].CCCCCCCCCCCCc1ccc([O-])cc1.CCCCCCCCCCCCc1ccc([O-])cc1	1
O.[Ba+2].CCCCCCCCCCCCc1ccc([O-])cc1.CCCCCCCCCCCCc1ccc([O-])cc1	0
O=[Ni]	0
Nc1ccc(cc1Cl)C1(c2ccc(N)c(Cl)c2)c2ccccc2-c2ccccc21	0
O	0
[Zn+2].CCN(CC)C([S-])=S.CCN(CC)C([S-])=S	0
[Cl-].C[N+](C)(CCOC(=O)C=C)Cc1ccccc1	0
[Mg+2].[Cl-].[Cl-]	0
CC(O)C(C)C=CC1CC=C(C)C1(C)C.CC(O)C(C)C=CC1CC=C(C)C1(C)C	0
[Zn+2].[Zn+2].[Zn+2].[Zn+2].[Zn+2].[O-]S([O-])(=O)=O.CCCCCCCCCCOS([O-])(=O)=O.CCCCCCCCCCOS([O-])(=O)=O.CCCCCCCCCCCCOS([O-])(=O)=O.CCCCCCCCCCCCOS([O-])(=O)=O.CCCCCCCCCCCCCCOS([O-])(=O)=O.CCCCCCCCCCCCCCOS([O-])(=O)=O.CCCCCCCCCCCCCCCCOS([O-])(=O)=O.CCCCCCCCCCCCCCCCOS([O-])(=O)=O	0
COP(C)(=O)OC	1
O=[Bi]OC(=O)O[Bi]=O	0
CCCCCCO	0
CCCCCCO	0
CCCCN(C1CC(C)(C)N(OC2CCCCC2)C(C)(C)C1)c1nc(NCCO)nc(n1)N(CCCC)C1CC(C)(C)N(OC(=O)CCC)C(C)(C)C1.CCCCN(C1CC(C)(C)N(OC2CCCCC2)C(C)(C)C1)c1nc(NCCO)nc(n1)N(CCCC)C1CC(C)(C)N(OC2CCCCC2)C(C)(C)C1	0
CCO[SiH](OCC)OCC	0
CC(C)CCCCCCCO.CC(C)CCCCCCCCCCO	0
CC(C)CCCCCCCO.CC(C)CCCCCCCCCCO	0
OC(=O)C(Cl)(Cl)Cl	1
[Na+].[Na+].[Mn+2].[O-]C(=O)CN(CCN(CC([O-])=O)CC([O-])=O)CC([O-])=O	0
[Na+].[Na+].[O-][Se]([O-])=O	0
CCCCCC(C)=O	0
CCO	0
CCO	0
CCO	0
C1CCCC1.CCCCCC.c1ccccc1.CCCCCCC.Cc1ccccc1.CCCCCCCC	1
C1CCCC1.CCCCCC.c1ccccc1.CCCCCCC.Cc1ccccc1.CCCCCCCC	1
C1CCCC1.CCCCCC.c1ccccc1.CCCCCCC.Cc1ccccc1.CCCCCCCC	1
C1CCCC1.CCCCCC.c1ccccc1.CCCCCCC.Cc1ccccc1.CCCCCCCC	0
C1CCCC1.CCCCCC.c1ccccc1.CCCCCCC.Cc1ccccc1.CCCCCCCC	0
C1CCCC1.CCCCCC.c1ccccc1.CCCCCCC.Cc1ccccc1.CCCCCCCC	0
C1CCCC1.CCCCCC.c1ccccc1.CCCCCCC.Cc1ccccc1.CCCCCCCC	1
C1CCCC1.CCCCCC.c1ccccc1.CCCCCCC.Cc1ccccc1.CCCCCCCC	0
C1CCCC1.CCCCCC.c1ccccc1.CCCCCCC.Cc1ccccc1.CCCCCCCC	0
C1CCCC1.CCCCCC.c1ccccc1.CCCCCCC.Cc1ccccc1.CCCCCCCC	0
C1CCCC1.CCCCCC.c1ccccc1.CCCCCCC.Cc1ccccc1.CCCCCCCC	0
C1CCCC1.CCCCCC.c1ccccc1.CCCCCCC.Cc1ccccc1.CCCCCCCC	0
C1CCCC1.CCCCCC.c1ccccc1.CCCCCCC.Cc1ccccc1.CCCCCCCC	0
c1ccccc1.Cc1ccccc1.C=Cc1ccccc1.C1Cc2ccccc2C1.CCc1ccc(CC)cc1.CCc1cccc(CC)c1.CCc1ccccc1CC.CC1C=Cc2ccccc12.C1CCc2ccccc2C1.C1C=CC2C3CC(C=C3)C12.c1ccc2ccccc2c1.Cc1ccc(cc1)C(C)(C)C.Cc1cccc2ccccc12.Cc1ccc2cc(C)ccc2c1.Cc1ccc(C)c2ccccc12.c1ccc(cc1)-c1ccccc1.Cc1cccc(c1)-c1cccc(C)c1.C(Cc1ccccc1)c1ccccc1.c1ccc2cc3ccccc3cc2c1.c1ccc2c(c1)ccc1ccccc12.CCc1ccccc1C(C)c1ccccc1.CCc1ccccc1-c1ccccc1CC.c1ccc2c(c1)c1ccc…	0
FC(C(F)(F)F)C(F)(F)F	0
[Mn+2].[O-][N+]([O-])=O.[O-][N+]([O-])=O	0
[Fe+2].[O-]S([O-])(=O)=O	0
CC\C=C/C#N	1
O.O.O.O.O.O.O.O.O.O.O.O.O.O.O.O.O.O.O.O.O.O.O.O.O.O.O.O.O.O.O.O.O.O.O.O.O.O.O.O.[SiH4].[W].[W].[W].[W].[W].[W].[W].[W].[W].[W].[W].[W]	0
[Na+].[O-]S(=O)(=O)c1ccc(NN=C2C(=O)C=Cc3ccccc32)cc1	0
[Na+].[O-]S(=O)(=O)c1ccc(NN=C2C(=O)C=Cc3ccccc32)cc1	0
CC(=O)C(N=Nc1ccc(cc1Cl)-c1ccc(N=NC(C(C)=O)C(=O)Nc2ccc(C)cc2C)c(Cl)c1)C(=O)Nc1ccc(C)cc1C	0
CC(=O)C(N=Nc1ccc(cc1Cl)-c1ccc(N=NC(C(C)=O)C(=O)Nc2ccc(C)cc2C)c(Cl)c1)C(=O)Nc1ccc(C)cc1C	0
CC(C)=CC1[C@@H](C(=O)OCc2cccc(Oc3ccccc3)c2)C1(C)C.CC(C)=CC1[C@@H](C(=O)OCc2cccc(Oc3ccccc3)c2)C1(C)C	0
CC(C)(C)NCCOCCO	0
[Na+].[Na+].[Na+].[Na+].[Na+].[Na+].[Na+].[Na+].[Na+].[Na+].[O-]S(=O)(=O)C=C.OCCS([O-])(=O)=O.CCCCCC(=O)OCCS([O-])(=O)=O.CCCCCCCC(=O)OCCS([O-])(=O)=O.CCCCCCCCCC(=O)OCCS([O-])(=O)=O.CCCCCCCCCCCC(=O)OCCS([O-])(=O)=O.CCCCCCCCCCCCCC(=O)OCCS([O-])(=O)=O.CCCCCCCCCCCCCCCC(=O)OCCS([O-])(=O)=O.CCCCCCCCCCCCCCCCCC(=O)OCCS([O-])(=O)=O.CCCCCCCC\C=C/CCCCCCCC(=O)OCCS([O-])(=O)=O	0
Cc1c(NC2=NC(=O)c3c(Cl)c(Cl)c(Cl)c(Cl)c23)cccc1NC1=NC(=O)c2c(Cl)c(Cl)c(Cl)c(Cl)c12	0
CCCCOP(=O)OCCCC	0
Cc1ccccc1Cl	0
CCCCCCCCCCCOC(CO)CCCCCCCCCC	0
[OH-].[OH-].[OH-].[OH-].[Na+].[Al+3]	0
ClCCOP(=O)(OCCCl)OCC(CCl)(CCl)COP(=O)(OCCCl)OCCCl	0
ClCCOP(=O)(OCCCl)OCC(CCl)(CCl)COP(=O)(OCCCl)OCCCl	0
[Cl-].[Cl-].[Cl-].[SbH3+3]	0
[H+].[Na+].[Na+].[Na+].[O-]C(=O)CN(CCN(CC([O-])=O)CC([O-])=O)CC([O-])=O	0
[H+].[Na+].[Na+].[Na+].[O-]C(=O)CN(CCN(CC([O-])=O)CC([O-])=O)CC([O-])=O	0
C=CC=C.CCCCC.CC\C=C\C.CCC(C)C.CC=C(C)C.CC(=C)C=C.C1CC=CC1.CCCCCC.CCCC(C)C.CCC(C)CC.CC1CCCC1.CC1CCCC=1.C1CCCCC1.c1ccccc1.CCCCC(C)C.Cc1ccccc1.CCc1ccccc1.Cc1ccc(C)cc1.Cc1cccc(C)c1.Cc1cccc(C)c1.Cc1ccccc1C.C=Cc1ccccc1.CC(C)c1ccccc1.Cc1ccc(C=C)cc1.C1C=Cc2ccccc12.CCCCc1ccccc1.CCc1cccc(C)c1C.CC(C)c1ccc(C)cc1.C1C=CC2C3CC(C=C3)C12.c1ccc2ccccc2c1	1
C=CC=C.CCCCC.CC\C=C\C.CCC(C)C.CC=C(C)C.CC(=C)C=C.C1CC=CC1.CCCCCC.CCCC(C)C.CCC(C)CC.CC1CCCC1.CC1CCCC=1.C1CCCCC1.c1ccccc1.CCCCC(C)C.Cc1ccccc1.CCc1ccccc1.Cc1ccc(C)cc1.Cc1cccc(C)c1.Cc1cccc(C)c1.Cc1ccccc1C.C=Cc1ccccc1.CC(C)c1ccccc1.Cc1ccc(C=C)cc1.C1C=Cc2ccccc12.CCCCc1ccccc1.CCc1cccc(C)c1C.CC(C)c1ccc(C)cc1.C1C=CC2C3CC(C=C3)C12.c1ccc2ccccc2c1	0
CSCCC=O	1
[K+].[K+].[K+].[K+].Cc1cnn(C(CC([O-])=O)C([O-])=O)c1C.Cc1cn(nc1C)C(CC([O-])=O)C([O-])=O	0
[K+].[K+].[K+].[K+].Cc1cnn(C(CC([O-])=O)C([O-])=O)c1C.Cc1cn(nc1C)C(CC([O-])=O)C([O-])=O	0
C\C=C/C.C\C=C\C.C=CC=C.CCCCC.CCCC=C.CCC=CC.CC\C=C/C.CC\C=C\C.CCC(C)C.CCC(C)=C.CC=CC=C.C\C=C/C=C.C\C=C\C=C.CC=C(C)C.CC(C)C=C.CC(=C)C=C.C=CCC=C.C1CCCC1.C1CC=CC1.C1C=CC=C1.CCCCCC.CCCCC=C.CCCC(C)C.CCC=CC=C.CCC(C)(C)C.CC(C)C(C)C.c1ccccc1.Cc1ccccc1.CCc1ccccc1.Cc1ccc(C)cc1.Cc1cccc(C)c1.Cc1ccccc1C.C=Cc1ccccc1.CCc1cccc(C)c1.C1CC2CC1C1CC=CC21.C1C=CC2C3CC(C=C3)C12	0
[NH4+].[NH4+].[O-]S([S-])(=O)=O	0
CC(CCOC(=O)C=C)CCOC(=O)C=C	0
COS([O-])(=O)=O.CCCCCCCCCCCC(=O)NCCC[N+](C)(C)C	0
C[Si](C)(C)O	0
CCCCC(CC)C(=O)OCC(C)O	0
O=[Mn]	0
CCCCC(CC)COC(=O)CCCCCCCCC(=O)OCC(CC)CCCC	0
[NH4+].CP(O)(=O)CCC(N)C([O-])=O	0
CCCN(CCC)CCC	0
OCC=C	1
CCCCCCCCCCCCCCCC(=O)OCCO	0
CC(Cl)COP(=O)(OCC(C)Cl)OCC(C)Cl.CC(Cl)COP(=O)(OCC(C)Cl)OC(C)CCl.CC(Cl)COP(=O)(OC(C)CCl)OC(C)CCl.CC(CCl)OP(=O)(OC(C)CCl)OC(C)CCl	1
O.[OH-].[OH-].[Ca+2].[Ca+2].[O-]C([O-])=O.CCC(C)C(C)C(C)CCc1ccc(O)cc1	0
O.[OH-].[OH-].[Ca+2].[Ca+2].[O-]C([O-])=O.CCC(C)C(C)C(C)CCc1ccc(O)cc1	0
[Li]O[Co]=O	0
[Li]O[Co]=O	1
[Li]O[Co]=O	0
[Li]O[Co]=O	0
[Li]O[Co]=O	0
[Li]O[Co]=O	0
[Li]O[Co]=O	0
[Li]O[Co]=O	0
[Li]O[Co]=O	0
[Li]O[Co]=O	0
[Li]O[Co]=O	0
[Li]O[Co]=O	0
[Li]O[Co]=O	0
CCCCC.CCC(C)C.C1CCCC1.CCCCCC.CCCC(C)C.C1CCCCC1.c1ccccc1.Cc1ccccc1.Cc1cccc(C)c1	0
CCCCC.CCC(C)C.C1CCCC1.CCCCCC.CCCC(C)C.C1CCCCC1.c1ccccc1.Cc1ccccc1.Cc1cccc(C)c1	0
CCOc1ccc(NC(=O)C(N=Nc2ccc(cc2Cl)-c2ccc(N=NC(C(C)=O)C(=O)Nc3ccc(OCC)cc3)c(Cl)c2)C(C)=O)cc1	0
CCC(C)(N=NC(C)(CC)C#N)C#N	0
C1COCCN1	0
C1COCCN1	1
CC(C)C1CCC(=C)\C=C/1.CC(C)C1C\C=C(\C)/C=C/1.CC1CC\C(\C=C/1)=C(/C)C.CC(C)C1CC=C(C)CC=1.CC(C)C1CCC(C)=CC=1.CC(C)c1ccc(C)cc1.CC(=C)C1CCC(C)=CC1.CC(C)=CCCC(=C)C=C.CC1CCC(CC=1)=C(C)C.C\C1CC2C(C\C=1)C2(C)C.CC1=CCC2CC1C2(C)C.CC1(C)C2CCC(=C)C1C2.CC1(C)C2CCC1C(=C)C2.CC1(C)C2CCC(C2)C1=C.CC1(C)C2CC3C(C2)C31C.CC(C)C1/CCC(C)(O)C\C=1.CC(C)C12CCC(C)(CC1)O2.CC1CCC(CC=1)C(C)(C)O.CC(C)=C1CCC(C)(O)CC1.CC12CCC(CC1)C…	0
[Na+].[Na+].OCCN(CC([O-])=O)CC([O-])=O	0
Clc1ccc(cc1)C1NC(=O)C2=C(NC(=O)C=12)c1ccc(Cl)cc1	0
CCCCCCCC[Sn](CCCCCCCC)(SCC(=O)OCC(CC)CCCC)SCC(=O)OCC(CC)CCCC	0
CCCCCCCC[Sn](CCCCCCCC)(SCC(=O)OCC(CC)CCCC)SCC(=O)OCC(CC)CCCC	0
[Ca+2].CC(=O)C(N=Nc1ccc(cc1[N+]([O-])=O)S([O-])(=O)=O)C(=O)Nc1ccccc1C.CC(=O)C(N=Nc1ccc(cc1[N+]([O-])=O)S([O-])(=O)=O)C(=O)Nc1ccccc1C	0
COC(=O)[C@H](N)c1ccc(O)cc1	0
CC#C.CCCC.CCC=C.CCC=C.CCC#C.CC=CC.C\C=C/C.C\C=C\C.CC=C=C.CC(C)C.CC(C)=C.C=CC=C.C=CC#C.CCCCC.CCC(C)C.CC=C(C)C.C1CCCC1	1
CCNCCO	0
CC(C)C1CCC(C)=CC=1	0
CC(C(C)(C)C)C(C)(C)SSSC(C)(C)C(C)C(C)(C)C	1
CC(C(C)(C)C)C(C)(C)SSSC(C)(C)C(C)C(C)(C)C	1
CC(C(C)(C)C)C(C)(C)SSSC(C)(C)C(C)C(C)(C)C	0
CCCCC(O)=O.CCCCCCC(O)=O.OCC(CO)(CO)CO.CC(CC(O)=O)CC(C)(C)C	0
CCCCC(O)=O.CCCCCCC(O)=O.OCC(CO)(CO)CO.CC(CC(O)=O)CC(C)(C)C	0
CCCCC(O)=O.CCCCCCC(O)=O.OCC(CO)(CO)CO.CC(CC(O)=O)CC(C)(C)C	0
Nc1cccc(Oc2ccc(cc2)-c2ccc(Oc3cccc(N)c3)cc2)c1	0
ClCc1ccccc1	0
CC(O)CC(C)(C)O	0
CC(=C)C(=O)OCCCCCCCCCCOC(=O)C(C)=C	0
C[Si](C)(C)O[Si](C)(C)O[Si](C)(C)O[Si](C)(C)C	0
[OH-].[OH-].[OH-].[Al+3]	0
[Sr+2].[O-][N+]([O-])=O.[O-][N+]([O-])=O	0
CCCCCCCCCOC(=O)c1ccc(C(=O)OCCCCCCCCC)c(c1)C(=O)OCCCCCCCCC	0
Cc1ccc(cc1)S(Cl)(=O)=O	1
[Na+].[Na+].C1CO1.[O-]S([O-])(=O)=O.C1COCCO1	0
CCSC	0
[O-]S([O-])(=O)=O.CC(O)[C@H](N)C(O)=O	0
CCOS([O-])(=O)=O.CC[N+](C)(C)CCOC(=O)C(C)=C	0
CC(=O)O[Si](C)(OC(C)=O)OC(C)=O	0
CC(=O)O[Si](C)(OC(C)=O)OC(C)=O	0
CC(C)c1cccc(c1)C(C)C	0
S=[Co]	0
S=[Co]	0
S=[Co]	0
S=[Co]	0
S=[Co]	0
S=[Co]	0
S=[Co]	0
S=[Co]	0
S=[Co]	0
S=[Co]	1
S=[Co]	0
S=[Co]	0
S=[Co]	0
CCCCCCCCC(=O)OCC(O)COc1ccc(cc1)C(C)(C)c1ccc(OCC(O)COC(=O)C=C)cc1.CCCCCCCCC(=O)OCC(O)COc1ccc(cc1)C(C)(C)c1ccc(OCC(COC(=O)C=C)OC(=O)CC)cc1.CCCCCCCCC(=O)OCC(O)COc1ccc(cc1)C(C)(C)c1ccc(OCC(O)COC(=O)CCCCCCCC)cc1	0
O[Bi]1OC(=O)c2ccccc2O1	0
CCCCCC	0
[Cl-].C[N+](C)(C)CCCNC(=O)C=C	0
NCl	0
[Na+].CCCCC(CC)COS([O-])(=O)=O	0
[Ag+].[C-]#N	0
CC1CCC(CC=1)=C(C)C	0
CC1CCC(CC=1)=C(C)C	0
CC(C)OC(C)C	0
Cc1ccc(C=C)cc1	0
CCCC\C=C\CCC	0
O.[Na+].[Na+].[O-]S([O-])(=O)=O	0
CC(C)c1ccc(O)cc1C	0
O.OCC(O)C(O)C(O)C(O)CO.OC[C@H](O)[C@@H](O)[C@H](O[C@H]1O[C@H](CO)[C@@H](O)[C@H](O)[C@H]1O)[C@H](O)CO.OCC(O)C(O)C(O)C(O)COC1OC(CO)C(OC2OC(CO)C(O)C(O)C2O)C(O)C1O	0
OC(=O)C=O	0
N#CCCCCC#N	0
CN(C)C(=O)Nc1ccc(Cl)cc1	0
CN(C)C(=O)Nc1ccc(Cl)cc1	0
C=CC=C.CCCCC.CC\C=C\C.CCC(C)C.CC=C(C)C.CC(=C)C=C.C1CC=CC1.CCCCCC.CCCC(C)C.CCC(C)CC.CC1CCCC1.CC1CCCC=1.C1CCCCC1.c1ccccc1.CCCCC(C)C.Cc1ccccc1.CCc1ccccc1.Cc1ccc(C)cc1.Cc1cccc(C)c1.Cc1cccc(C)c1.Cc1ccccc1C.C=Cc1ccccc1.CC(C)c1ccccc1.Cc1ccc(C=C)cc1.C1C=Cc2ccccc12.CCCCc1ccccc1.CCc1cccc(C)c1C.CC(C)c1ccc(C)cc1.C1C=CC2C3CC(C=C3)C12.c1ccc2ccccc2c1	1
C=CC=C.CCCCC.CC\C=C\C.CCC(C)C.CC=C(C)C.CC(=C)C=C.C1CC=CC1.CCCCCC.CCCC(C)C.CCC(C)CC.CC1CCCC1.CC1CCCC=1.C1CCCCC1.c1ccccc1.CCCCC(C)C.Cc1ccccc1.CCc1ccccc1.Cc1ccc(C)cc1.Cc1cccc(C)c1.Cc1cccc(C)c1.Cc1ccccc1C.C=Cc1ccccc1.CC(C)c1ccccc1.Cc1ccc(C=C)cc1.C1C=Cc2ccccc12.CCCCc1ccccc1.CCc1cccc(C)c1C.CC(C)c1ccc(C)cc1.C1C=CC2C3CC(C=C3)C12.c1ccc2ccccc2c1	0
CCCCOCCOP(=O)(OCCOCCCC)OCCOCCCC	0
CC(C)[Si](C)(OC(C)=O)OC(C)=O	0
CC(C)[Si](C)(OC(C)=O)OC(C)=O	0
CC(C)C1CC=C(C)C=C1.CC(C)C1CC=C(C)CC=1.CC(C)c1ccc(C)cc1.CC(=C)C1CCC(C)=CC1.CC(C)=CCCC(=C)C=C.CC1=CCC2CC1C2(C)C.CC1(C)C2CCC(=C)C1C2.CC1(C)C2CCC(C2)C1=C.CC(C)C1(O)CCC(C)=CC1.CC(C)=CCCC(C)(O)C=C.CC1CCC(CC=1)C(C)(C)O.CC1=CC(=O)C2CC1C2(C)C.CC1(C)OC2(C)CCC1CC2.CC1(C)C2CCC1(C)C(=O)C2.CC1(C)[C@H]2CC[C@]1(C)[C@H](O)C2.CC(=O)OC1CC2CCC1(C)C2(C)C.CC1CC[C@@H]2[C@H](CC2(C)C)C(=C)CCC=1	0
O=[V](=O)O[V](=O)=O	0
CCC1CCC(CCC(O)=O)C1	0
[K+].[K+].[K+].[K+].F[Al-](F)(F)F.F[Al-3](F)(F)(F)(F)F	0
c1ccccc1.Cc1ccccc1.C=Cc1ccccc1.C1Cc2ccccc2C1.CCc1ccc(CC)cc1.CCc1cccc(CC)c1.CCc1ccccc1CC.CC1C=Cc2ccccc12.C1CCc2ccccc2C1.C1C=CC2C3CC(C=C3)C12.c1ccc2ccccc2c1.Cc1ccc(cc1)C(C)(C)C.Cc1cccc2ccccc12.Cc1ccc2cc(C)ccc2c1.Cc1ccc(C)c2ccccc12.c1ccc(cc1)-c1ccccc1.Cc1cccc(c1)-c1cccc(C)c1.C(Cc1ccccc1)c1ccccc1.c1ccc2cc3ccccc3cc2c1.c1ccc2c(c1)ccc1ccccc12.CCc1ccccc1C(C)c1ccccc1.CCc1ccccc1-c1ccccc1CC.c1ccc2c(c1)c1ccc…	0
CC(C)CC(C)(O)C#CC(C)(O)CC(C)C	0
O[C@@H]1CO[C@@H]2[C@@H](O)CO[C@H]12	0
CC(CC(=O)NCCO)CC(C)(C)C	0
COCCCN	0
[Mn]	0
CCCCCC(O)CC.CC(C)C1CC=C(C)CC=1.CC(C)C1CCC(C)=CC=1.CC(C)c1ccc(C)cc1.CC(C)C12CCC(=C)C1C2.CC(C)=CCCC(=C)C=C.CC(C)=CC\C=C(\C)C=C.CC(=C)[C@H]1CCC(C)=CC1.CC1CCC(CC=1)=C(C)C.CC1=CCC2CC1C2(C)C.CC1(C)C2CCC(=C)C1C2.CC1CCC(C(C)C)C(O)C1.CC1CCC(C(C)C)C(=O)C1.CC1CCC(C(=O)C1)=C(C)C.CC1CCc2c(C)coc2C1.CC(C)C1CCC(C)=CC1=O.CC(C)[C@@H]1CC[C@@H](C)C[C@H]1O.CC(C)[C@H]1CC[C@H](C)CC1=O.CC(C)C12CCC(C)(O)C1C2.CC12CCC(CC1)…	0
CCCCCC(O)CC.CC(C)C1CC=C(C)CC=1.CC(C)C1CCC(C)=CC=1.CC(C)c1ccc(C)cc1.CC(C)C12CCC(=C)C1C2.CC(C)=CCCC(=C)C=C.CC(C)=CC\C=C(\C)C=C.CC(=C)[C@H]1CCC(C)=CC1.CC1CCC(CC=1)=C(C)C.CC1=CCC2CC1C2(C)C.CC1(C)C2CCC(=C)C1C2.CC1CCC(C(C)C)C(O)C1.CC1CCC(C(C)C)C(=O)C1.CC1CCC(C(=O)C1)=C(C)C.CC1CCc2c(C)coc2C1.CC(C)C1CCC(C)=CC1=O.CC(C)[C@@H]1CC[C@@H](C)C[C@H]1O.CC(C)[C@H]1CC[C@H](C)CC1=O.CC(C)C12CCC(C)(O)C1C2.CC12CCC(CC1)…	0
CCC(C)=CCCC(C)(OC(C)=O)C=C	0
O=[Sb]O[Sb]=O	0
S=C1NCCN1	1
S=C1NCCN1	0
O=C1c2ccccc2C(=O)c2c3Nc4ccc5C(=O)c6ccccc6C(=O)c5c4Nc3ccc12	0
CCS	0
Cc1nc(N)nc(O)c1CCO	0
Cc1ccc(C)c(O)c1C	0
CCCCCCCCCCCCO	0
CCCCCCCCCCCCO	0
O=[Mg].O=C=O	0
CCC(C)[C@H](N)C(O)=O	0
[Na+].[Na+].[Na+].[Na+].[O-]S([O-])(=O)=O.CCCCCCCCCCCCOS([O-])(=O)=O.CCCCCCCCCCCCCCOS([O-])(=O)=O	0
CCCCC.CCC(C)C.C1CCCC1.CCCCCC.CCCC(C)C.C1CCCCC1.c1ccccc1.Cc1ccccc1.Cc1cccc(C)c1	0
CCCCC.CCC(C)C.C1CCCC1.CCCCCC.CCCC(C)C.C1CCCCC1.c1ccccc1.Cc1ccccc1.Cc1cccc(C)c1	0
CCCC.CC(C)C.CCCCC.CCC(C)C.C1CCCC1.CCCCCC.c1ccccc1.CCCCCCC.Cc1ccccc1.CCCCCCCC.CCCCCCCCC.CCCCCCCCCC.CCCCCCCCCCC	1
CCCC.CC(C)C.CCCCC.CCC(C)C.C1CCCC1.CCCCCC.c1ccccc1.CCCCCCC.Cc1ccccc1.CCCCCCCC.CCCCCCCCC.CCCCCCCCCC.CCCCCCCCCCC	1
CCCC.CC(C)C.CCCCC.CCC(C)C.C1CCCC1.CCCCCC.c1ccccc1.CCCCCCC.Cc1ccccc1.CCCCCCCC.CCCCCCCCC.CCCCCCCCCC.CCCCCCCCCCC	0
CCCC.CC(C)C.CCCCC.CCC(C)C.C1CCCC1.CCCCCC.c1ccccc1.CCCCCCC.Cc1ccccc1.CCCCCCCC.CCCCCCCCC.CCCCCCCCCC.CCCCCCCCCCC	0
CCCC.CC(C)C.CCCCC.CCC(C)C.C1CCCC1.CCCCCC.c1ccccc1.CCCCCCC.Cc1ccccc1.CCCCCCCC.CCCCCCCCC.CCCCCCCCCC.CCCCCCCCCCC	0
CCCC.CC(C)C.CCCCC.CCC(C)C.C1CCCC1.CCCCCC.c1ccccc1.CCCCCCC.Cc1ccccc1.CCCCCCCC.CCCCCCCCC.CCCCCCCCCC.CCCCCCCCCCC	0
CCCC.CC(C)C.CCCCC.CCC(C)C.C1CCCC1.CCCCCC.c1ccccc1.CCCCCCC.Cc1ccccc1.CCCCCCCC.CCCCCCCCC.CCCCCCCCCC.CCCCCCCCCCC	1
CCCC.CC(C)C.CCCCC.CCC(C)C.C1CCCC1.CCCCCC.c1ccccc1.CCCCCCC.Cc1ccccc1.CCCCCCCC.CCCCCCCCC.CCCCCCCCCC.CCCCCCCCCCC	0
CCCC.CC(C)C.CCCCC.CCC(C)C.C1CCCC1.CCCCCC.c1ccccc1.CCCCCCC.Cc1ccccc1.CCCCCCCC.CCCCCCCCC.CCCCCCCCCC.CCCCCCCCCCC	1
CCCC.CC(C)C.CCCCC.CCC(C)C.C1CCCC1.CCCCCC.c1ccccc1.CCCCCCC.Cc1ccccc1.CCCCCCCC.CCCCCCCCC.CCCCCCCCCC.CCCCCCCCCCC	0
CCCC.CC(C)C.CCCCC.CCC(C)C.C1CCCC1.CCCCCC.c1ccccc1.CCCCCCC.Cc1ccccc1.CCCCCCCC.CCCCCCCCC.CCCCCCCCCC.CCCCCCCCCCC	0
CCCC.CC(C)C.CCCCC.CCC(C)C.C1CCCC1.CCCCCC.c1ccccc1.CCCCCCC.Cc1ccccc1.CCCCCCCC.CCCCCCCCC.CCCCCCCCCC.CCCCCCCCCCC	0
CCCC.CC(C)C.CCCCC.CCC(C)C.C1CCCC1.CCCCCC.c1ccccc1.CCCCCCC.Cc1ccccc1.CCCCCCCC.CCCCCCCCC.CCCCCCCCCC.CCCCCCCCCCC	0
Cl[Fe](Cl)Cl	0
Cl[Fe](Cl)Cl	0
[Na+].[Ca+2].O[Si]([O-])=O.[O-][Si]([O-])=O	0
Nc1cc(cc(c1O)[N+]([O-])=O)[N+]([O-])=O	0
c1ccccc1.Cc1ccccc1.CCc1ccccc1.Cc1ccc(C)cc1.Cc1cccc(C)c1.Cc1cccc(C)c1.Cc1ccccc1C.C=Cc1ccccc1.CCCc1ccccc1.CCc1ccc(C)cc1.CCc1cccc(C)c1.CCc1ccccc1C.CCc1ccccc1C.CC(C)c1ccccc1.Cc1ccc(C=C)cc1.Cc1ccc(C)c(C)c1.Cc1cccc(C)c1C.C1Cc2ccccc2C1.C1C=Cc2ccccc12.Cc1cc(C)c(C)c(C)c1.Cc1cc(C)c(C)cc1C.C1CCc2ccccc2C1.C1CC2C3CCC(C3)C2C1.C1CC2CC1C1CC=CC21.C1C=CC2C3CC(C=C3)C12.c1ccc2ccccc2c1.Cc1cccc2ccccc12	0
[Ag+].[I-]	0
[Ag+].[I-]	0
[Ag+].[I-]	0
[Ag+].[I-]	1
[Ag+].[I-]	1
CCCC.CC(C)C.CCCCC.CCC(C)C.C1CCCC1.CCCCCC.c1ccccc1.CCCCCCC.Cc1ccccc1.CCCCCCCC.CCCCCCCCC	1
CCCC.CC(C)C.CCCCC.CCC(C)C.C1CCCC1.CCCCCC.c1ccccc1.CCCCCCC.Cc1ccccc1.CCCCCCCC.CCCCCCCCC	1
CCCC.CC(C)C.CCCCC.CCC(C)C.C1CCCC1.CCCCCC.c1ccccc1.CCCCCCC.Cc1ccccc1.CCCCCCCC.CCCCCCCCC	0
CCCC.CC(C)C.CCCCC.CCC(C)C.C1CCCC1.CCCCCC.c1ccccc1.CCCCCCC.Cc1ccccc1.CCCCCCCC.CCCCCCCCC	0
CCCC.CC(C)C.CCCCC.CCC(C)C.C1CCCC1.CCCCCC.c1ccccc1.CCCCCCC.Cc1ccccc1.CCCCCCCC.CCCCCCCCC	0
CCCC.CC(C)C.CCCCC.CCC(C)C.C1CCCC1.CCCCCC.c1ccccc1.CCCCCCC.Cc1ccccc1.CCCCCCCC.CCCCCCCCC	1
CCCC.CC(C)C.CCCCC.CCC(C)C.C1CCCC1.CCCCCC.c1ccccc1.CCCCCCC.Cc1ccccc1.CCCCCCCC.CCCCCCCCC	1
CCCC.CC(C)C.CCCCC.CCC(C)C.C1CCCC1.CCCCCC.c1ccccc1.CCCCCCC.Cc1ccccc1.CCCCCCCC.CCCCCCCCC	0
CCCC.CC(C)C.CCCCC.CCC(C)C.C1CCCC1.CCCCCC.c1ccccc1.CCCCCCC.Cc1ccccc1.CCCCCCCC.CCCCCCCCC	0
CCCC.CC(C)C.CCCCC.CCC(C)C.C1CCCC1.CCCCCC.c1ccccc1.CCCCCCC.Cc1ccccc1.CCCCCCCC.CCCCCCCCC	0
CCCC.CC(C)C.CCCCC.CCC(C)C.C1CCCC1.CCCCCC.c1ccccc1.CCCCCCC.Cc1ccccc1.CCCCCCCC.CCCCCCCCC	0
CCCC.CC(C)C.CCCCC.CCC(C)C.C1CCCC1.CCCCCC.c1ccccc1.CCCCCCC.Cc1ccccc1.CCCCCCCC.CCCCCCCCC	0
CCCC.CC(C)C.CCCCC.CCC(C)C.C1CCCC1.CCCCCC.c1ccccc1.CCCCCCC.Cc1ccccc1.CCCCCCCC.CCCCCCCCC	0
CCOCC	0
[Na+].[O-][Al]=O	0
[Ba+2].CC(CC([O-])=O)CC(C)(C)C.CC(CC([O-])=O)CC(C)(C)C	1
[Ba+2].CC(CC([O-])=O)CC(C)(C)C.CC(CC([O-])=O)CC(C)(C)C	0
CCCC.CC(C)C.CCCCC.CCC(C)C.C1CCCC1.CCCCCC.c1ccccc1.CCCCCCC.Cc1ccccc1.CCCCCCCC.CCCCCCCCC.CCCCCCCCCC.CCCCCCCCCCC.CCCCCCCCCCCC	1
CCCC.CC(C)C.CCCCC.CCC(C)C.C1CCCC1.CCCCCC.c1ccccc1.CCCCCCC.Cc1ccccc1.CCCCCCCC.CCCCCCCCC.CCCCCCCCCC.CCCCCCCCCCC.CCCCCCCCCCCC	1
CCCC.CC(C)C.CCCCC.CCC(C)C.C1CCCC1.CCCCCC.c1ccccc1.CCCCCCC.Cc1ccccc1.CCCCCCCC.CCCCCCCCC.CCCCCCCCCC.CCCCCCCCCCC.CCCCCCCCCCCC	0
CCCC.CC(C)C.CCCCC.CCC(C)C.C1CCCC1.CCCCCC.c1ccccc1.CCCCCCC.Cc1ccccc1.CCCCCCCC.CCCCCCCCC.CCCCCCCCCC.CCCCCCCCCCC.CCCCCCCCCCCC	1
CCCC.CC(C)C.CCCCC.CCC(C)C.C1CCCC1.CCCCCC.c1ccccc1.CCCCCCC.Cc1ccccc1.CCCCCCCC.CCCCCCCCC.CCCCCCCCCC.CCCCCCCCCCC.CCCCCCCCCCCC	0
CCCC.CC(C)C.CCCCC.CCC(C)C.C1CCCC1.CCCCCC.c1ccccc1.CCCCCCC.Cc1ccccc1.CCCCCCCC.CCCCCCCCC.CCCCCCCCCC.CCCCCCCCCCC.CCCCCCCCCCCC	0
CCCC.CC(C)C.CCCCC.CCC(C)C.C1CCCC1.CCCCCC.c1ccccc1.CCCCCCC.Cc1ccccc1.CCCCCCCC.CCCCCCCCC.CCCCCCCCCC.CCCCCCCCCCC.CCCCCCCCCCCC	1
CCCC.CC(C)C.CCCCC.CCC(C)C.C1CCCC1.CCCCCC.c1ccccc1.CCCCCCC.Cc1ccccc1.CCCCCCCC.CCCCCCCCC.CCCCCCCCCC.CCCCCCCCCCC.CCCCCCCCCCCC	0
CCCC.CC(C)C.CCCCC.CCC(C)C.C1CCCC1.CCCCCC.c1ccccc1.CCCCCCC.Cc1ccccc1.CCCCCCCC.CCCCCCCCC.CCCCCCCCCC.CCCCCCCCCCC.CCCCCCCCCCCC	0
CCCC.CC(C)C.CCCCC.CCC(C)C.C1CCCC1.CCCCCC.c1ccccc1.CCCCCCC.Cc1ccccc1.CCCCCCCC.CCCCCCCCC.CCCCCCCCCC.CCCCCCCCCCC.CCCCCCCCCCCC	0
CCCC.CC(C)C.CCCCC.CCC(C)C.C1CCCC1.CCCCCC.c1ccccc1.CCCCCCC.Cc1ccccc1.CCCCCCCC.CCCCCCCCC.CCCCCCCCCC.CCCCCCCCCCC.CCCCCCCCCCCC	0
CCCC.CC(C)C.CCCCC.CCC(C)C.C1CCCC1.CCCCCC.c1ccccc1.CCCCCCC.Cc1ccccc1.CCCCCCCC.CCCCCCCCC.CCCCCCCCCC.CCCCCCCCCCC.CCCCCCCCCCCC	0
CCCC.CC(C)C.CCCCC.CCC(C)C.C1CCCC1.CCCCCC.c1ccccc1.CCCCCCC.Cc1ccccc1.CCCCCCCC.CCCCCCCCC.CCCCCCCCCC.CCCCCCCCCCC.CCCCCCCCCCCC	0
CCCCCCCCOC1OC(CO)C(O)C(O)C1O.CCCCCCCCOC1OC(C(O)CO)C(O)C1O.CCCCCCCCCCOC1OC(C(O)CO)C(O)C1O.CCCCCCCCCCOC1C(O)C(O)C(O)OC1CO.CCCCCCCCCCCCCCOC1OC(CO)C(O)C(O)C1O	0
CC(C)c1ccc(cc1)C(C)C.CC(C)c1cccc(c1)C(C)C	0
CCCCCCCOCC(C)CC=O	1
O.CCO.CN1C(=O)NC(=O)c2c1ncn2C.CN1C(=O)N(C)c2ncn(C)c2C1=O	0
O.CCO.CN1C(=O)NC(=O)c2c1ncn2C.CN1C(=O)N(C)c2ncn(C)c2C1=O	0
CC(CC(C)(C)c1ccccc1)OC(C)=O	0
[F-].[F-].[Sr+2]	0
[K+].[O-][Al]=O	0
CCCCCCCCCCCCCCCCCCCCCCO.CCCCCCCCCCCCCCCCCCCCCCCCO	0
CCNCC	0
CCNCC	0
OCC(O)CS	0
CCCCCCCCN	0
C=CC=C.CCCCC.CC\C=C\C.CCC(C)C.CC=C(C)C.CC(=C)C=C.C1CC=CC1.CCCCCC.CCCC(C)C.CCC(C)CC.CC1CCCC1.CC1CCCC=1.C1CCCCC1.c1ccccc1.CCCCC(C)C.Cc1ccccc1.CCc1ccccc1.Cc1ccc(C)cc1.Cc1cccc(C)c1.Cc1cccc(C)c1.Cc1ccccc1C.C=Cc1ccccc1.CC(C)c1ccccc1.Cc1ccc(C=C)cc1.C1C=Cc2ccccc12.CCCCc1ccccc1.CCc1cccc(C)c1C.CC(C)c1ccc(C)cc1.C1C=CC2C3CC(C=C3)C12.c1ccc2ccccc2c1	1
C=CC=C.CCCCC.CC\C=C\C.CCC(C)C.CC=C(C)C.CC(=C)C=C.C1CC=CC1.CCCCCC.CCCC(C)C.CCC(C)CC.CC1CCCC1.CC1CCCC=1.C1CCCCC1.c1ccccc1.CCCCC(C)C.Cc1ccccc1.CCc1ccccc1.Cc1ccc(C)cc1.Cc1cccc(C)c1.Cc1cccc(C)c1.Cc1ccccc1C.C=Cc1ccccc1.CC(C)c1ccccc1.Cc1ccc(C=C)cc1.C1C=Cc2ccccc12.CCCCc1ccccc1.CCc1cccc(C)c1C.CC(C)c1ccc(C)cc1.C1C=CC2C3CC(C=C3)C12.c1ccc2ccccc2c1	0
CCC(C)(CCCC(C)C)OC(C)=O	0
[Na+].CCCCC(CC)COC(=O)CC(C(=O)OCC(CC)CCCC)S([O-])(=O)=O	0
OCCN(CCO)CCO.CCCCCCCCCCCCNCCC(O)=O	0
[NH4+].[Al+3].[O-]S([O-])(=O)=O.[O-]S([O-])(=O)=O	0
Nc1cccc(Cl)c1	1
c1ccc2ccccc2c1	0
c1ccc2ccccc2c1	0
CCC(=O)O[C@H]1C[C@@H]2CC[C@@]1(C)C2(C)C	0
[Ca+2].O=[Si]=O.O=[Si]=O.[O-]S([O-])(=O)=O	0
CCCC.C\C=C\C.C\C=C/C.CC(C)C.C=CC=C.CCCCC.CCCC=C.CC\C=C\C.CC\C=C/C.CCC(C)C.CCC(C)=C.C\C=C\C=C.C\C=C/C=C.CC=C(C)C.CC(C)C=C.CC(=C)C=C.C=CCC=C.C1CCCC1.C1CC=CC1.C1C=CC=C1.CCCCCC.CC1CCCC1.C1CCCCC1.c1ccccc1.Cc1ccccc1	0
CC#C.CCCC.CCC=C.CCC=C.CCC#C.C\C=C/C.C\C=C/C.C\C=C\C.CC=C=C.CC(C)C.CC(C)=C.C=CC=C.C=CC#C.CCCCC.CCC(C)C.CC=C(C)C.C1CCCC1	1
Cl[K]	1
Cl[K]	1
Cl[K]	0
Cl[K]	0
[Na+].[Na+].OC(=O)CN(CCN(CC(O)=O)CC([O-])=O)CC([O-])=O	0
[Na+].[Na+].OC(=O)CN(CCN(CC(O)=O)CC([O-])=O)CC([O-])=O	0
CC(=O)c1cc[n+](C)cc1.Cc1ccc(cc1)S([O-])(=O)=O	1
OCC(O)CO.CCC(CO)(CO)CO	0
Nc1ccc(cc1)N=Nc1ccccc1	1
Cl[Sb](Cl)(Cl)(Cl)Cl	0
CCCCCCCCNC(=O)Nc1ccc(Cc2ccc(NC(=O)NCCCCCCCC)cc2)cc1.CCCCCCCCCCCCCCCCCCNC(=O)Nc1ccc(Cc2ccc(NC(=O)NCCCCCCCC)cc2)cc1.CCCCCCCCCCCCCCCCCCNC(=O)Nc1ccc(Cc2ccc(NC(=O)NCCCCCCCCCCCCCCCCCC)cc2)cc1	0
CC1(CCCCC1)OC(=O)c1ccccc1C(=O)OC1(C)CCCCC1	0
ON=C1CCCCC1	0
ON=C1CCCCC1	1
CCCCCCCCOC(=O)c1ccc(C(=O)OCCCCCCCC)c(c1)C(=O)OCCCCCCCC.CCCCCCCCCCOC(=O)c1ccc(C(=O)OCCCCCCCCCC)c(c1)C(=O)OCCCCCCCCCC	0
CCC(O)OC(O)CC	0
CCCCCCCCCCCC(=O)OCC(CC)CCCC.CCCCCCCCCCCCCC(=O)OCC(CC)CCCC.CCCCCCCCCCCCCCCC(=O)OCC(CC)CCCC.CCCCCCCCCCCCCCCCCC(=O)OCC(CC)CCCC.CCCCCCCC\C=C/CCCCCCCC(=O)OCC(CC)CCCC.CCCCC\C=C/C\C=C/CCCCCCCC(=O)OCC(CC)CCCC.CCCCC(CC)COC(=O)CCCCCCCC=CCC=CCC=CCC.CCCCCCCCCCCCCCCCCCCC(=O)OCC(CC)CCCC	0
CCCCCCCC\C=C/CCCCCCCCOCC(O)CO	0
[Ba+2].Cc1cccc(c1)C([O-])=O.Cc1cccc(c1)C([O-])=O	0
[Ba+2].Cc1cccc(c1)C([O-])=O.Cc1cccc(c1)C([O-])=O	1
CCCCCCCCCCCCCCCCCCOC(=O)CCSCCC(=O)OCCCCCCCCCCCCCCCCCC	0
CCCCCCCCCCCCCCCCCCOC(=O)CCSCCC(=O)OCCCCCCCCCCCCCCCCCC	0
CCCCCCCCCCCCS	0
[Ba+2].CCCCCCCCCc1cc2ccccc2c(c1CCCCCCCCC)S([O-])(=O)=O.CCCCCCCCCc1cc2ccccc2c(c1CCCCCCCCC)S([O-])(=O)=O	0
OC(=O)\C=C\C(O)=O	0
OC(=O)\C=C\C(O)=O	0
CCCCCCCC[Sn]1(CCCCCCCC)OC(=O)CS1	0
CCCCCCCC[Sn]1(CCCCCCCC)OC(=O)CS1	0
CC(C)[C@@H]1CC[C@H](CO)CC1.CC(C)[C@H]1CC[C@H](CO)CC1	0
[K+].[K+].F[Ti-2](F)(F)(F)(F)F	0
CC(C)[C@H](N)C(O)=O	0
CCCCCCCCCCCCOC(=O)CCSCCC(=O)OCCCCCCCCCCCC	0
CCCCCCCCCCCCOC(=O)CCSCCC(=O)OCCCCCCCCCCCC	0
Cl.Nc1c(OCCO)nn2ccccc12	0
Clc1ccc2Nc3cc4C(=O)c5ccccc5Nc4cc3C(=O)c2c1Cl	0
O.O=[Zn].CCC(C)(CCC(C)C)C(O)=O.CC(C)(C)CC(C)(C)CC(=O)O[Zn]OC(=O)CC(C)(C)CC(C)(C)C	0
CCCCCCCCCCCCN1CCCC1=O	0
Cl.C[N+](C)(C)CC([O-])=O	0
CCCCCCC(O)CCCCCCCCCCC(O)=O.CCCCCCCCCCCCCCCCCC(=O)NCCNC(=O)CCCCCCCCCCCCCCCCC.CCCCCCCCCCCCCCCCCC(=O)NCCNC(=O)CCCCCCCCCCC(O)CCCCCC.CCCCCCC(O)CCCCCCCCCCC(=O)NCCNC(=O)CCCCCCCCCCC(O)CCCCCC.CCCCCCCCCCCCCCCCCC(=O)NCCNC(=O)CCCCCCCCCCC(CCCCCC)OC(=O)CCCCCCCCCCCC(O)CCCCC.CCCCCCC(O)CCCCCCCCCCC(=O)NCCNC(=O)CCCCCCCCCCC(CCCCCC)OC(=O)CCCCCCCCCCCC(O)CCCCC.CCCCCCC(CCCCCCCCCCC(=O)NCCNC(=O)CCCCCCCCCCC(CCCCCC)OC(=O)CC…	0
NCC=C	0
OO	0
CC(O)N(CCCN)C(C)O	0
C\C=C/C.C\C=C\C.C=CC=C.CCCCC.CCCC=C.CCC=CC.CC\C=C/C.CC\C=C\C.CCC(C)C.CCC(C)=C.CC=CC=C.C\C=C/C=C.C\C=C\C=C.CC=C(C)C.CC(C)C=C.CC(=C)C=C.C=CCC=C.C1CCCC1.C1CC=CC1.C1C=CC=C1.CCCCCC.CCCCC=C.CCCC(C)C.CCC=CC=C.CCC(C)(C)C.CC(C)C(C)C.c1ccccc1.Cc1ccccc1.CCc1ccccc1.Cc1ccc(C)cc1.Cc1cccc(C)c1.Cc1ccccc1C.C=Cc1ccccc1.CCc1cccc(C)c1.C1CC2CC1C1CC=CC21.C1C=CC2C3CC(C=C3)C12	0
CCCCCCCCCCC	0
C=CC=C.CCCCC.CC\C=C\C.CCC(C)C.CC=C(C)C.CC(=C)C=C.C1CC=CC1.CCCCCC.CCCC(C)C.CCC(C)CC.CC1CCCC1.CC1CCCC=1.C1CCCCC1.c1ccccc1.CCCCC(C)C.Cc1ccccc1.CCc1ccccc1.Cc1ccc(C)cc1.Cc1cccc(C)c1.Cc1ccccc1C.C=Cc1ccccc1.CC(C)c1ccccc1.Cc1ccc(C=C)cc1.C1C=Cc2ccccc12.CCCCc1ccccc1.CCc1cccc(C)c1C.CC(C)c1ccc(C)cc1.C1C=CC2C3CC(C=C3)C12.c1ccc2ccccc2c1	1
C=CC=C.CCCCC.CC\C=C\C.CCC(C)C.CC=C(C)C.CC(=C)C=C.C1CC=CC1.CCCCCC.CCCC(C)C.CCC(C)CC.CC1CCCC1.CC1CCCC=1.C1CCCCC1.c1ccccc1.CCCCC(C)C.Cc1ccccc1.CCc1ccccc1.Cc1ccc(C)cc1.Cc1cccc(C)c1.Cc1ccccc1C.C=Cc1ccccc1.CC(C)c1ccccc1.Cc1ccc(C=C)cc1.C1C=Cc2ccccc12.CCCCc1ccccc1.CCc1cccc(C)c1C.CC(C)c1ccc(C)cc1.C1C=CC2C3CC(C=C3)C12.c1ccc2ccccc2c1	0
CC(CC(c1cc(c(O)cc1C)C(C)(C)C)c1cc(c(O)cc1C)C(C)(C)C)c1cc(c(O)cc1C)C(C)(C)C	1
[Cd]=[Te]	0
CCN(C(C)C)C(C)C	0
[Br-].[Br-].[Br-].CCCCCCCCCCCC[N+](C)(C)C.CCCCCCCCCCCCCC[N+](C)(C)C.CCCCCCCCCCCCCCCC[N+](C)(C)C	0
CC(=O)C(N=Nc1ccc(cc1Cl)-c1ccc(N=NC(C(C)=O)C(=O)Nc2ccc(C)cc2C)c(Cl)c1)C(=O)Nc1ccc(C)cc1C.COc1cc(NC(=O)C(N=Nc2ccc(cc2Cl)-c2ccc(N=NC(C(C)=O)C(=O)Nc3cc(OC)c(Cl)cc3OC)c(Cl)c2)C(C)=O)c(OC)cc1Cl	0
CC(=O)C(N=Nc1ccc(cc1Cl)-c1ccc(N=NC(C(C)=O)C(=O)Nc2ccc(C)cc2C)c(Cl)c1)C(=O)Nc1ccc(C)cc1C.COc1cc(NC(=O)C(N=Nc2ccc(cc2Cl)-c2ccc(N=NC(C(C)=O)C(=O)Nc3cc(OC)c(Cl)cc3OC)c(Cl)c2)C(C)=O)c(OC)cc1Cl	0
CCCCCCCCCCCCCCCCC	0
NS([O-])(=O)=O.C1COCC[NH2+]1	0
NS([O-])(=O)=O.C1COCC[NH2+]1	1
CC(=O)CC(C)(C)O	0
OC(=O)c1ccc(cc1)C(O)=O	0
COC(=O)c1ccc(C(=O)OC)c(c1)C(=O)OC	1
[Na+].[Na+].[Na+].[Na+].Cc1ccc(N\N=C2\C(=O)c3ccc(NC(=O)N=C4\C=C/C5/C(=C\4)C(=O)C=C(NNc4cc(C)cc(c4)S([O-])(=O)=O)C=5S([O-])(=O)=O)cc3\C=C/2S([O-])(=O)=O)c(c1)S([O-])(=O)=O	0
OCC(O)C1OC(OC2COC(OC21)c1ccccc1)c1ccccc1	0
[F-].[F-].[Sn+2]	0
CC(=O)c1ccc2ccccc2c1	0
[NH4+].[Fe+2].[Fe+3].[C-]#N.[C-]#N.[C-]#N.[C-]#N.[C-]#N.[C-]#N	0
[Mg+2].[O-][V](=O)=O.[O-][V](=O)=O	0
[Mg+2].[O-][V](=O)=O.[O-][V](=O)=O	0
[Mg+2].[O-][V](=O)=O.[O-][V](=O)=O	0
[Mg+2].[O-][V](=O)=O.[O-][V](=O)=O	0
OCCOc1ccc(OCCO)cc1	0
CC(C)OC(=O)Oc1ccccc1C(=O)OOC(=O)c1ccccc1	0
[Ba+2].[O-][N+]([O-])=O.[O-][N+]([O-])=O	1
[Ba+2].[O-][N+]([O-])=O.[O-][N+]([O-])=O	0
[Na+].OCNCC([O-])=O	1
CCCCCCCC[Sn](CCCCCCCC)(OC(=O)C(C)(C)CCC(C)(C)C)OC(=O)C(C)(C)CCC(C)(C)C	0
CCCCCCCC[Sn](CCCCCCCC)(OC(=O)C(C)(C)CCC(C)(C)C)OC(=O)C(C)(C)CCC(C)(C)C	0
[O-]C([O-])=O.N[NH2+]C(N)=N	0
CCCCCC.CCCCCCC=C	0
CC(C)=CCCC(C)(O)C=C	0
S.O=[Mg].O=[Ca].O=[Ba].O=[Si]=O.O=[Ti]=O	0
CCCCOC(=O)c1ccccc1C(=O)OCc1ccccc1	0
[Na+].[Na+].Cl[Pd-](Cl)(Cl)Cl.Cl[Pd-](Cl)(Cl)Cl	0
[NH4+].[Na+].[Mg+2].[Cl-].[K+].[Ca+2].[O-][N+]([O-])=O.[O-]S([O-])(=O)=O.C[N+](C)(C)CC([O-])=O	0
[K+].F[B-](F)(F)F	0
CCCCC.CCC(C)C.C1CCCC1.CCCCCC.CCCC(C)C.C1CCCCC1.c1ccccc1.Cc1ccccc1.Cc1cccc(C)c1	0
CCCCC.CCC(C)C.C1CCCC1.CCCCCC.CCCC(C)C.C1CCCCC1.c1ccccc1.Cc1ccccc1.Cc1cccc(C)c1	0
OCC(=O)O[Na].CCCCCCCCCCCCCCCCN(C)C.CCCCCCCCCCCC[N+](C)(C)CC([O-])=O.CCCCCCCCCCCCCC[N+](C)(C)CC([O-])=O.CCCCCCCCCCCCCCCC[N+](C)(C)CC([O-])=O	0
O=C1CCCCCCCC=CCCCCCCO1	0
C[N+]1([O-])CCOCC1	0
C[N+]1([O-])CCOCC1	0
C[Si](Cl)(Cl)Cl	0
COP(=O)OC	1
Clc1cccc(Cl)c1C#N	0
Clc1cccc(Cl)c1C#N	0
CCOC(=O)CCN(C(=O)c1ccc(NC)c(N)c1)c1ccccn1	0
OCc1ccccc1	0
OCc1ccccc1	1
CC1(C)N(CO)C(=O)N(CO)C1=O	1
C1CCCCC1	0
OCC(O)C(O)C(OC1OC(CO)C(O)C(O)C1O)C(O)CO	0
c1ccccc1.Cc1ccccc1.C=Cc1ccccc1.C1Cc2ccccc2C1.CCc1ccc(CC)cc1.CCc1cccc(CC)c1.CCc1ccccc1CC.CC1C=Cc2ccccc12.C1CCc2ccccc2C1.C1C=CC2C3CC(C=C3)C12.c1ccc2ccccc2c1.Cc1ccc(cc1)C(C)(C)C.Cc1cccc2ccccc12.Cc1ccc2cc(C)ccc2c1.Cc1ccc(C)c2ccccc12.c1ccc(cc1)-c1ccccc1.Cc1cccc(c1)-c1cccc(C)c1.C(Cc1ccccc1)c1ccccc1.c1ccc2cc3ccccc3cc2c1.c1ccc2c(c1)ccc1ccccc12.CCc1ccccc1C(C)c1ccccc1.CCc1ccccc1-c1ccccc1CC.c1ccc2c(c1)c1ccc…	0
F[Ti-2](F)(F)(F)(F)F	0
Clc1ccc2Nc3cc4C(=O)c5cc(Cl)ccc5Nc4cc3C(=O)c2c1	0
[Cl-].CCN(CC)[P+](Cc1ccccc1)(c1ccccc1)c1ccccc1	0
OC[C@@H](O)[C@@H](O)[C@H](O)[C@@H](O)C=O.CCCCCCCCCCC(O)CCC	0
[Fe+2].c1cc[cH-]c1.c1cc[cH-]c1	0
[Fe+2].c1cc[cH-]c1.c1cc[cH-]c1	0
[Fe+2].c1cc[cH-]c1.c1cc[cH-]c1	1
CC(C)=C	0
CN1C(=O)N(C)c2nc[nH]c2C1=O	1
CN1C(=O)N(C)c2nc[nH]c2C1=O	0
CCCC.CC(C)C.CCCCC.CCC(C)C.C1CCCC1.CCCCCC.c1ccccc1.CCCCCCC.Cc1ccccc1.CCCCCCCC	1
CCCC.CC(C)C.CCCCC.CCC(C)C.C1CCCC1.CCCCCC.c1ccccc1.CCCCCCC.Cc1ccccc1.CCCCCCCC	1
CCCC.CC(C)C.CCCCC.CCC(C)C.C1CCCC1.CCCCCC.c1ccccc1.CCCCCCC.Cc1ccccc1.CCCCCCCC	0
CCCC.CC(C)C.CCCCC.CCC(C)C.C1CCCC1.CCCCCC.c1ccccc1.CCCCCCC.Cc1ccccc1.CCCCCCCC	0
CCCC.CC(C)C.CCCCC.CCC(C)C.C1CCCC1.CCCCCC.c1ccccc1.CCCCCCC.Cc1ccccc1.CCCCCCCC	0
CCCC.CC(C)C.CCCCC.CCC(C)C.C1CCCC1.CCCCCC.c1ccccc1.CCCCCCC.Cc1ccccc1.CCCCCCCC	1
CCCC.CC(C)C.CCCCC.CCC(C)C.C1CCCC1.CCCCCC.c1ccccc1.CCCCCCC.Cc1ccccc1.CCCCCCCC	0
CCCC.CC(C)C.CCCCC.CCC(C)C.C1CCCC1.CCCCCC.c1ccccc1.CCCCCCC.Cc1ccccc1.CCCCCCCC	1
CCCC.CC(C)C.CCCCC.CCC(C)C.C1CCCC1.CCCCCC.c1ccccc1.CCCCCCC.Cc1ccccc1.CCCCCCCC	0
CCCC.CC(C)C.CCCCC.CCC(C)C.C1CCCC1.CCCCCC.c1ccccc1.CCCCCCC.Cc1ccccc1.CCCCCCCC	0
CCCC.CC(C)C.CCCCC.CCC(C)C.C1CCCC1.CCCCCC.c1ccccc1.CCCCCCC.Cc1ccccc1.CCCCCCCC	0
CCCC.CC(C)C.CCCCC.CCC(C)C.C1CCCC1.CCCCCC.c1ccccc1.CCCCCCC.Cc1ccccc1.CCCCCCCC	0
CCCC.CC(C)C.CCCCC.CCC(C)C.C1CCCC1.CCCCCC.c1ccccc1.CCCCCCC.Cc1ccccc1.CCCCCCCC	0
[Li+].[Li+].[O-]C(=O)CCCCC([O-])=O	0
[Na+].[O-]S(=O)(=O)C(CC(=O)OC1CCCCC1)C(=O)OC1CCCCC1	0
O=C1OC(=O)C=C1	0
CCC(C)=NO[Si](ON=C(C)CC)(ON=C(C)CC)ON=C(C)CC	1
Nc1ccccc1.CC1=CC(C)(C)Nc2ccccc12.CC(C)(c1ccc(N)cc1)c1ccc(N)cc1.CC1(C)CC(C)(c2ccc(N)cc2)c2ccccc2N1.C\C1=C\C(C)(C)Nc2ccc(cc12)C1(C)CC(C)(C)Nc2ccccc21.C\C1=C\C(C)(C)Nc2ccc(cc12)C(C)(C)c1ccc2NC(C)(C)\C=C(\C)c2c1	0
Nc1ccccc1.CC1=CC(C)(C)Nc2ccccc12.CC(C)(c1ccc(N)cc1)c1ccc(N)cc1.CC1(C)CC(C)(c2ccc(N)cc2)c2ccccc2N1.C\C1=C\C(C)(C)Nc2ccc(cc12)C1(C)CC(C)(C)Nc2ccccc21.C\C1=C\C(C)(C)Nc2ccc(cc12)C(C)(C)c1ccc2NC(C)(C)\C=C(\C)c2c1	0
Cc1ccc(N)cc1O	0
COCCOC(=O)C(C)=C	1
OCCCl	1
OCCCl	0
OCCCl	0
Cc1cc(C)c(O)c(C)c1	0
CCCCCC.c1ccccc1.Cc1ccccc1	1
CCCCCC.c1ccccc1.Cc1ccccc1	1
CCCCCC.c1ccccc1.Cc1ccccc1	1
CCCCCC.c1ccccc1.Cc1ccccc1	0
CCCCCC.c1ccccc1.Cc1ccccc1	0
CCCCCC.c1ccccc1.Cc1ccccc1	0
CCCCCC.c1ccccc1.Cc1ccccc1	0
CCCCCC.c1ccccc1.Cc1ccccc1	0
CCCCCC.c1ccccc1.Cc1ccccc1	1
CCCCCC.c1ccccc1.Cc1ccccc1	0
CCCCCC.c1ccccc1.Cc1ccccc1	0
CCCCCC.c1ccccc1.Cc1ccccc1	0
CCCCCC.c1ccccc1.Cc1ccccc1	0
CCCCCCCCCCCCCCCCC=C.CCCCCCCCCCCCCCCCCCC=C.CCCCCCCCCCCCCCCCCCCCCCC=C	0
O=[Sb](=O)O[Sb](=O)=O	0
CC(C)C(C)CC(C)(C)S.CCC(C)(S)CC(C)C(C)C.CCC(CC(C)(S)CC)C(C)C.CCC(C)C(C)C(C)C(C)(S)CC.CCC(C)C(CC)C(C)C(C)(S)CC.CCC(C(C)C(C)C)C(C)C(C)(S)CC	0
O.CCC(C)(CCC(C)C)C(O)=O	0
NCCCCCCCCCCN	0
CCCCNCCO	0
CC\C(CO)=C/CC1CC=C(C)C1(C)C	0
COc1cc(NC(=O)C(N=Nc2ccc(cc2Cl)-c2ccc(N=NC(C(C)=O)C(=O)Nc3cc(OC)c(Cl)cc3OC)c(Cl)c2)C(C)=O)c(OC)cc1Cl	0
COc1cc(NC(=O)C(N=Nc2ccc(cc2Cl)-c2ccc(N=NC(C(C)=O)C(=O)Nc3cc(OC)c(Cl)cc3OC)c(Cl)c2)C(C)=O)c(OC)cc1Cl	0
[Co+2].CC([O-])=O.CC([O-])=O	0
[Co+2].CC([O-])=O.CC([O-])=O	0
[Co+2].CC([O-])=O.CC([O-])=O	0
[Co+2].CC([O-])=O.CC([O-])=O	1
[Co+2].CC([O-])=O.CC([O-])=O	0
[Co+2].CC([O-])=O.CC([O-])=O	0
[Co+2].CC([O-])=O.CC([O-])=O	0
[Co+2].CC([O-])=O.CC([O-])=O	0
[Co+2].CC([O-])=O.CC([O-])=O	0
[Co+2].CC([O-])=O.CC([O-])=O	0
[Co+2].CC([O-])=O.CC([O-])=O	0
[Co+2].CC([O-])=O.CC([O-])=O	0
[Co+2].CC([O-])=O.CC([O-])=O	0
CC(C)C1CC=C(C)C=C1.CC(C)C1CCC(C)=CC=1.CC(C)=CCCC(=C)C=C.CC(=C)[C@H]1CCC(C)=CC1.CC(=C)[C@@H]1CCC(C)=CC1.CC1=CCC2CC1C2(C)C.CC1(C)C2CCC(=C)C1C2.CC1(C)C2CCC1C(=C)C2.CC1(C)[C@H]2CCC(C2)C1=C.CC1(C)[C@@H]2CCC(C2)C1=C	0
CC(C)C1CC=C(C)C=C1.CC(C)C1CCC(C)=CC=1.CC(C)=CCCC(=C)C=C.CC(=C)[C@H]1CCC(C)=CC1.CC(=C)[C@@H]1CCC(C)=CC1.CC1=CCC2CC1C2(C)C.CC1(C)C2CCC(=C)C1C2.CC1(C)C2CCC1C(=C)C2.CC1(C)[C@H]2CCC(C2)C1=C.CC1(C)[C@@H]2CCC(C2)C1=C	0
O=P(Oc1ccccc1)(Oc1ccccc1)Oc1ccccc1.CC(C)CCCCCCCOP(=O)(Oc1ccccc1)Oc1ccccc1.CC(C)CCCCCCCOP(=O)(OCCCCCCCC(C)C)Oc1ccccc1	0
CCCCC(CC)CO.CC(C)CCCCCO.OC(=O)CCCCCCCC(O)=O.CCCCC(CC)COC(=O)CCCCCCCC(=O)OCC(CC)CCCC	0
CO[Si](C)(CCCCl)OC	1
[O-2].[Mg+2].[Mn].[Fe].O=[Ca].O=[Si]=O	0
CCCCCCCCCCCCCCCC(=O)OC1C[C@H](N(C1)C(=O)CCCCCCCCCCCCCCC)C(O)=O	0
ClC=C(Cl)Cl	1
ClC=C(Cl)Cl	1
ClC=C(Cl)Cl	0
ClC=C(Cl)Cl	0
C=CC(=O)OCCN1C(=O)N(CCOC(=O)C=C)C(=O)N(CCOC(=O)C=C)C1=O	1
Cc1ccccc1O	0
CCO[Si](C)(OCC)OCC	0
[Na+].O=[Al-]=O	0
O.CC(O)CO	0
CC12CCC3C(CC=C4NC(=O)CCC34C)C1CCC2C(O)=O	0
CCCC(C)CC(C)CCO.CCCCC(C)CC(C)CCO.CCC(C)CC(C)CC(C)CCO	0
CC1CCC(C=C1)=C(C)C.CC(C)C1CC=C(C)CC=1.CC(C)C1CCC(C)=CC=1.CC(C)c1ccc(C)cc1.CC(C)=CCCC(=C)C=C.CC(=C)[C@H]1CCC(C)=CC1.CC(=C)[C@@H]1CCC(C)=CC1.CC1CCC(CC=1)=C(C)C.CC1=CCC2CC1C2(C)C.CC1(C)C2CCC1C(=C)C2.CC1(C)C2CCC(C2)C1=C.CC(C)C12CCC(C)(CC1)O2.CC12CCC(CC1)C(C)(C)O2	0
CC1CCC(C=C1)=C(C)C.CC(C)C1CC=C(C)CC=1.CC(C)C1CCC(C)=CC=1.CC(C)c1ccc(C)cc1.CC(C)=CCCC(=C)C=C.CC(=C)[C@H]1CCC(C)=CC1.CC(=C)[C@@H]1CCC(C)=CC1.CC1CCC(CC=1)=C(C)C.CC1=CCC2CC1C2(C)C.CC1(C)C2CCC1C(=C)C2.CC1(C)C2CCC(C2)C1=C.CC(C)C12CCC(C)(CC1)O2.CC12CCC(CC1)C(C)(C)O2	0
CC1CCC2C1CC(CCC=2C)C(C)=C.CC1CCC(CC2C(C)CCC1=2)C(C)=C.CC1CCC2(O)C(C)(C)C3CCC2(C)C1C3	0
CC=CC=C.C\C=C/C=C.CC=C(C)C.C1CCCC1.C1CC=CC1.CCCCCC.c1ccccc1.Cc1ccccc1.Oc1ccccc1.CCc1ccccc1.Cc1cccc(C)c1.C=Cc1ccccc1.CCCc1ccccc1.CCc1cccc(C)c1.CCc1ccccc1C.CC(C)c1ccccc1.CC(=C)c1ccccc1.Cc1ccc(C=C)cc1.Cc1ccc(C)c(C)c1.Cc1ccccc1C=C.Cc1ccccc1C=C.Cc1cccc(C)c1C.C1Cc2ccccc2C1.C1C=Cc2ccccc12.CC1C=Cc2ccccc12.Cc1cc(C)c(C)cc1C.C1CC2C3CC(C=C3)C2C1.C1Cc2ccccc2C=C1.C1CC2CC1C1CC=CC21.C1C=CC2C3CC(C=C3)C12.c1ccc2cc…	1
CC=CC=C.C\C=C/C=C.CC=C(C)C.C1CCCC1.C1CC=CC1.CCCCCC.c1ccccc1.Cc1ccccc1.Oc1ccccc1.CCc1ccccc1.Cc1cccc(C)c1.C=Cc1ccccc1.CCCc1ccccc1.CCc1cccc(C)c1.CCc1ccccc1C.CC(C)c1ccccc1.CC(=C)c1ccccc1.Cc1ccc(C=C)cc1.Cc1ccc(C)c(C)c1.Cc1ccccc1C=C.Cc1ccccc1C=C.Cc1cccc(C)c1C.C1Cc2ccccc2C1.C1C=Cc2ccccc12.CC1C=Cc2ccccc12.Cc1cc(C)c(C)cc1C.C1CC2C3CC(C=C3)C2C1.C1Cc2ccccc2C=C1.C1CC2CC1C1CC=CC21.C1C=CC2C3CC(C=C3)C12.c1ccc2cc…	0
CCCCCCCCCC.CCCCCCCCCCC.CCCCCCCCCCCC.CCCCCCCCCCCCC	0
OCCS	0
CC(C)N(C)C	0
CCCC.CCC=C.C\C=C\C.C\C=C/C.CC=C=C.CC(C)C.CC(C)=C.C=CC=C	1
CCCCC=C	0
CCCCCCC=C	0
CC1=CCC2CC1C2(C)C.CC1(C)[C@H]2C[C@H](O)C(=C)[C@@H]1C2.CC1(C)C2CCC1(C)C(=O)C2.OC(=O)CCc1ccccc1.CC(=O)OC1CC2CCC1(C)C2(C)C.CCCCCCCCCCCCCCCC(=O)OCC.CCCCC\C=C/C\C=C/CCCCCCCC(=O)OCC	0
CCCCCCCCCCCCC	0
CCCCCCCC[Sn](SCC(=O)OCC(CC)CCCC)(SCC(=O)OCC(CC)CCCC)SCC(=O)OCC(CC)CCCC	1
CCCCCCCC[Sn](SCC(=O)OCC(CC)CCCC)(SCC(=O)OCC(CC)CCCC)SCC(=O)OCC(CC)CCCC	1
Cl.NCCCCC(N)C(O)=O	0
[Ag+].[Ag+].[O-]C([O-])=O	0
[Ag+].[Ag+].[O-]C([O-])=O	0
[Ag+].[Ag+].[O-]C([O-])=O	0
[Ag+].[Ag+].[O-]C([O-])=O	1
[Ag+].[Ag+].[O-]C([O-])=O	1
Oc1ccc(O)cc1	1
CCCC(C)CCO.CC(C)CC(C)CCO.CCC(C)CC(C)CCO	0
Cl[SiH](Cl)Cl	0
Cl[Zr](Cl)=O	0
CCCCCCC(O)CCCCCCCCCCC(O)=O	0
CC(C)(c1ccc(OCCOC(=O)C=C)cc1)c1ccc(OCCOC(=O)C=C)cc1.CC(C)(c1ccc(OCCOCCOC(=O)C=C)cc1)c1ccc(OCCOC(=O)C=C)cc1	0
[O-2].[O-2].[O-2].[O-2].[O-2].[Fe+3].[Fe+3].[Sr+2].[Sr+2]	0
[Na+].[Na+].[Na+].[Na+].[Na+].[Na+].[Cl-].[O-]P([O-])=O.OP([O-])([O-])=O.OCP(O)([O-])=O	0
[Na+].[Na+].[Na+].[Na+].[Na+].[Na+].[Cl-].[O-]P([O-])=O.OP([O-])([O-])=O.OCP(O)([O-])=O	0
N[Pd](N)(Cl)Cl	0
CCCCCl	0
CCCCCl	0
Oc1cccc(O)c1	0
OP(O)(=O)CN(CCN(CP(O)(O)=O)CP(O)(O)=O)CP(O)(O)=O	0
[Cl-].[Fe+3].[O-]S([O-])(=O)=O	0
O=C1OC(=Nc2ccccc12)c1ccc(cc1)C1OC(=O)c2ccccc2N=1	0
CCCCOCCOCCO	0
CC(C)(c1ccc(OCC(O)CO)cc1)c1ccc(OCC(O)COC(=O)C=C)cc1.CC(C)(c1ccc(OCC(O)COC(=O)C=C)cc1)c1ccc(OCC(O)COC(=O)C=C)cc1.CC(C)(c1ccc(OCC(O)COC(=O)C=C)cc1)c1ccc(OCC(COC(=O)C=C)OC(=O)C=C)cc1	0
N(c1ccccc1)c1cccc2ccccc12	0
[O-2].[O-2].[O-2].[O-2].[Co+2].[Co+3].[Co+3]	0
[O-2].[O-2].[O-2].[O-2].[Co+2].[Co+3].[Co+3]	0
[O-2].[O-2].[O-2].[O-2].[Co+2].[Co+3].[Co+3]	1
[O-2].[O-2].[O-2].[O-2].[Co+2].[Co+3].[Co+3]	0
[O-2].[O-2].[O-2].[O-2].[Co+2].[Co+3].[Co+3]	0
[O-2].[O-2].[O-2].[O-2].[Co+2].[Co+3].[Co+3]	0
[O-2].[O-2].[O-2].[O-2].[Co+2].[Co+3].[Co+3]	0
[O-2].[O-2].[O-2].[O-2].[Co+2].[Co+3].[Co+3]	0
[O-2].[O-2].[O-2].[O-2].[Co+2].[Co+3].[Co+3]	0
[O-2].[O-2].[O-2].[O-2].[Co+2].[Co+3].[Co+3]	0
[O-2].[O-2].[O-2].[O-2].[Co+2].[Co+3].[Co+3]	0
[O-2].[O-2].[O-2].[O-2].[Co+2].[Co+3].[Co+3]	0
[O-2].[O-2].[O-2].[O-2].[Co+2].[Co+3].[Co+3]	0
[Ba+2].Cc1cc(N=Nc2c(O)ccc3ccccc32)c(cc1Cl)S([O-])(=O)=O.Cc1cc(N=Nc2c(O)ccc3ccccc32)c(cc1Cl)S([O-])(=O)=O	0
O.C=O.OCCO.OCOCCOCO	0
[O-]S([O-])(=O)=O.[NH3+]c1ccc(cc1)[NH+](CCO)CCO	0
[OH-].C[N+](C)(CCCNS(=O)(=O)CCC(F)(F)C(F)(F)C(F)(F)C(F)(F)C(F)(F)C(F)(F)F)CC(O)=O	0
O.[OH-].[Na+].[Na+].[Na+].[Na+].[Na]S[Na].S=C=S.[O-]C([O-])=O.CC(C)CO.CC(C)COC([S-])=S	0
C=CC=C.CCCCC.CC\C=C\C.CCC(C)C.CC=C(C)C.CC(=C)C=C.C1CC=CC1.CCCCCC.CCCC(C)C.CCC(C)CC.CC1CCCC1.CC1CCCC=1.C1CCCCC1.c1ccccc1.CCCCC(C)C.Cc1ccccc1.CCc1ccccc1.Cc1ccc(C)cc1.Cc1cccc(C)c1.Cc1cccc(C)c1.Cc1ccccc1C.C=Cc1ccccc1.CC(C)c1ccccc1.Cc1ccc(C=C)cc1.C1C=Cc2ccccc12.CCCCc1ccccc1.CCc1cccc(C)c1C.CC(C)c1ccc(C)cc1.C1C=CC2C3CC(C=C3)C12.c1ccc2ccccc2c1	1
C=CC=C.CCCCC.CC\C=C\C.CCC(C)C.CC=C(C)C.CC(=C)C=C.C1CC=CC1.CCCCCC.CCCC(C)C.CCC(C)CC.CC1CCCC1.CC1CCCC=1.C1CCCCC1.c1ccccc1.CCCCC(C)C.Cc1ccccc1.CCc1ccccc1.Cc1ccc(C)cc1.Cc1cccc(C)c1.Cc1cccc(C)c1.Cc1ccccc1C.C=Cc1ccccc1.CC(C)c1ccccc1.Cc1ccc(C=C)cc1.C1C=Cc2ccccc12.CCCCc1ccccc1.CCc1cccc(C)c1C.CC(C)c1ccc(C)cc1.C1C=CC2C3CC(C=C3)C12.c1ccc2ccccc2c1	0
CN1CCN(C)CC1	0
CN1CCN(C)CC1	0
[Na+].[O-]Cl=O	1
[Zn+2].CCCCC(CC)COP([S-])(=S)OCC(C)C.CCCCC(CC)COP([S-])(=S)OCC(C)C	1
[Zn+2].CCCCC(CC)COP([S-])(=S)OCC(C)C.CCCCC(CC)COP([S-])(=S)OCC(C)C	0
[Zn+2].CCCCC(CC)COP([S-])(=S)OCC(C)C.CCCCC(CC)COP([S-])(=S)OCC(C)C	0
CN1C(=O)N(C)c2ncn(C)c2C1=O	0
CP(O)(O)=O	0
CCCCCCCCO	0
CCCCCCCCO	0
CC(=O)CCc1ccc(O)cc1	0
CCCCCCCC=O.CC(C)C12CCC(=C)C1C2.CC(=C)C1CCC(C)=CC1.CC(C)=CCCC(=C)C=C.CC1=CCC2CC1C2(C)C.CCCCCCCCCC=O.CC(CCC=C(C)C)CC=O.CC(C)=CCCC(C)=CC=O.CC(C)=CCCC(C)(O)C=C.C\C1CC[C@@H]2[C@H](CC2(C)C)C(=C)CC/C=1.CC1CC(=O)C=C2CCC(CC12C)C(C)=C	0
CCCCCCCC=O.CC(C)C12CCC(=C)C1C2.CC(=C)C1CCC(C)=CC1.CC(C)=CCCC(=C)C=C.CC1=CCC2CC1C2(C)C.CCCCCCCCCC=O.CC(CCC=C(C)C)CC=O.CC(C)=CCCC(C)=CC=O.CC(C)=CCCC(C)(O)C=C.C\C1CC[C@@H]2[C@H](CC2(C)C)C(=C)CC/C=1.CC1CC(=O)C=C2CCC(CC12C)C(C)=C	0
[C].[Na].[Mg].[Al].[Si].[P].S.[KH].[Ca].[Ti].[Mn].[Fe].[Cu].[Zn].[SrH2].[Ba].[H][H].ClCl.O=O.N#N	0
[C].[Na].[Mg].[Al].[Si].[P].S.[KH].[Ca].[Ti].[Mn].[Fe].[Cu].[Zn].[SrH2].[Ba].[H][H].ClCl.O=O.N#N	0
[C].[Na].[Mg].[Al].[Si].[P].S.[KH].[Ca].[Ti].[Mn].[Fe].[Cu].[Zn].[SrH2].[Ba].[H][H].ClCl.O=O.N#N	0
[C].[Na].[Mg].[Al].[Si].[P].S.[KH].[Ca].[Ti].[Mn].[Fe].[Cu].[Zn].[SrH2].[Ba].[H][H].ClCl.O=O.N#N	0
O=[Si]=O.O1B2OB1O2	0
O=[Si]=O.O1B2OB1O2	0
O=[Si]=O.O1B2OB1O2	0
O=[Si]=O.O1B2OB1O2	0
O=[Si]=O.O1B2OB1O2	0
O=[Si]=O.O1B2OB1O2	0
O=[Si]=O.O1B2OB1O2	0
O=[Si]=O.O1B2OB1O2	0
O=[Si]=O.O1B2OB1O2	0
O=[Si]=O.O1B2OB1O2	0
O=[Si]=O.O1B2OB1O2	0
O=[Si]=O.O1B2OB1O2	0
O=[Si]=O.O1B2OB1O2	1
O=[Si]=O.O1B2OB1O2	0
[Li]OC(=O)CC(C)(C)CC(C)(C)C	0
CC(CC(C)(C)C)CC(C)(C)CC(C)(C)C	0
F[Zr-2](F)(F)(F)(F)F	0
O=S(=O)(c1ccccc1)c1ccccc1	0
CC(=O)OC1CC2CC1C1CC=CC21.CC(=O)OC1CC2CC1C1C=CCC21	0
CC(=O)OC1CC2CC1C1CC=CC21.CC(=O)OC1CC2CC1C1C=CCC21	0
C[Si](C)(Cl)[Si](C)(C)Cl.C[Si](C)(Cl)[Si](C)(Cl)Cl.C[Si](Cl)(Cl)[Si](C)(Cl)Cl	0
OC(=O)c1cccc(c1)C(O)=O	0
CCCCC.CCC(C)C.CCCCCC.c1ccccc1.CCCCCCC.Cc1ccccc1.CCCCCCCC.CCCCCCCCC.CCCCCCCCCC	1
CCCCC.CCC(C)C.CCCCCC.c1ccccc1.CCCCCCC.Cc1ccccc1.CCCCCCCC.CCCCCCCCC.CCCCCCCCCC	1
CCCCC.CCC(C)C.CCCCCC.c1ccccc1.CCCCCCC.Cc1ccccc1.CCCCCCCC.CCCCCCCCC.CCCCCCCCCC	0
CCCCC.CCC(C)C.CCCCCC.c1ccccc1.CCCCCCC.Cc1ccccc1.CCCCCCCC.CCCCCCCCC.CCCCCCCCCC	0
CCCCC.CCC(C)C.CCCCCC.c1ccccc1.CCCCCCC.Cc1ccccc1.CCCCCCCC.CCCCCCCCC.CCCCCCCCCC	0
CCCCC.CCC(C)C.CCCCCC.c1ccccc1.CCCCCCC.Cc1ccccc1.CCCCCCCC.CCCCCCCCC.CCCCCCCCCC	0
CCCCC.CCC(C)C.CCCCCC.c1ccccc1.CCCCCCC.Cc1ccccc1.CCCCCCCC.CCCCCCCCC.CCCCCCCCCC	1
CCCCC.CCC(C)C.CCCCCC.c1ccccc1.CCCCCCC.Cc1ccccc1.CCCCCCCC.CCCCCCCCC.CCCCCCCCCC	1
CCCCC.CCC(C)C.CCCCCC.c1ccccc1.CCCCCCC.Cc1ccccc1.CCCCCCCC.CCCCCCCCC.CCCCCCCCCC	0
CCCCC.CCC(C)C.CCCCCC.c1ccccc1.CCCCCCC.Cc1ccccc1.CCCCCCCC.CCCCCCCCC.CCCCCCCCCC	0
CCCCC.CCC(C)C.CCCCCC.c1ccccc1.CCCCCCC.Cc1ccccc1.CCCCCCCC.CCCCCCCCC.CCCCCCCCCC	0
CCCCC.CCC(C)C.CCCCCC.c1ccccc1.CCCCCCC.Cc1ccccc1.CCCCCCCC.CCCCCCCCC.CCCCCCCCCC	0
CCCCC.CCC(C)C.CCCCCC.c1ccccc1.CCCCCCC.Cc1ccccc1.CCCCCCCC.CCCCCCCCC.CCCCCCCCCC	0
Cl[Mn]Cl	0
Cl[Mn]Cl	1
OCCN1CN(CCO)CN(CCO)C1	0
CCCCCCOC(=O)CC(CC(=O)OCCCCCC)(OC(C)=O)C(=O)OCCCCCC	0
CCCCCCOC(=O)CC(CC(=O)OCCCCCC)(OC(C)=O)C(=O)OCCCCCC	0
[Mn+2].[O-]C([O-])=O	0
CCCCCCCCCCCC(=O)OCCO.CCCCCCCCCCCC(=O)OCCOC(=O)CCCCCCCCCCC	0
Cc1ccc(cc1)S(N)(=O)=O	1
Cc1ccc(cc1)S(N)(=O)=O	0
OC(=O)C=C.CCCCCCCCN	0
OC(=O)C=C.CCCCCCCCN	0
Cc1cc(c(O)c(C)c1CN1C(=O)N(Cc2c(C)cc(c(O)c2C)C(C)(C)C)C(=O)N(Cc2c(C)cc(c(O)c2C)C(C)(C)C)C1=O)C(C)(C)C	0
[Na+].[Na+].[Na+].[Na+].[Na+].[O-]P([O-])(=O)CN(CCN(CP([O-])([O-])=O)CP([O-])([O-])=O)CCN(CP([O-])([O-])=O)CP([O-])([O-])=O	0
CC(NCCCCCCNC(C)C(C)(C)C)C(C)(C)C	0
OCCCCCCO	0
Oc1[nH]c(-c2ccc(cc2)-c2ccccc2)c2C(=O)N=C(c3ccc(cc3)-c3ccccc3)c12	0
CCC(C)C/C(CC)=N/O.CCC(C)C/C(CC)=N\O	0
[NH4+].CC1=NN(C(=O)C1N=Nc1cc(Cl)c(C)cc1S([O-])(=O)=O)c1cccc(c1)S(O)(=O)=O	0
CC/C(C)=N/O[Si](C)(O\N=C(/C)CC)O\N=C(/C)CC	1
OCCN(CCO)CCO.OCCN(CCO)CCO.OCCN(CCO)CCO.OCCN(CCO)CCO.OCCN(CCO)CCO.CCCCCCCCCCOCCOCCOS(O)(=O)=O.CCCCCCCCCCCCOCCOCCOS(O)(=O)=O.CCCCCCCCCCCCCCOCCOCCOS(O)(=O)=O.CCCCCCCCCCCCCCCCOCCOCCOS(O)(=O)=O	0
COc1ccccc1NC(=O)C(N=Nc1ccc(cc1Cl)-c1ccc(N=NC(C(C)=O)C(=O)Nc2ccccc2OC)c(Cl)c1)C(C)=O	0
COc1ccccc1NC(=O)C(N=Nc1ccc(cc1Cl)-c1ccc(N=NC(C(C)=O)C(=O)Nc2ccccc2OC)c(Cl)c1)C(C)=O	0
CC(C)N	0
CC(=O)C(N=Nc1cc(Cl)c(cc1Cl)-c1cc(Cl)c(cc1Cl)N=NC(C(C)=O)C(=O)Nc1ccc(C)cc1C)C(=O)Nc1ccc(C)cc1C	0
[Na+].[O-]C(=O)C(Cl)(Cl)Cl	1
CCCCCCCCCCCC(=O)OCC(C)O.CCCCCCCCCCCC(=O)OC(C)CO	0
COc1ccccc1NC(=O)C(N=Nc1ccc(cc1Cl)-c1ccc(N=NC(C(C)=O)C(=O)Nc2ccc(C)cc2C)c(Cl)c1)C(C)=O	0
COC(=O)Nc1nc2ccccc2[nH]1	1
COC(=O)Nc1nc2ccccc2[nH]1	0
C=CCOC(=O)c1cccc(c1)C(=O)OCC=C	1
[Br-].CCC[N+](C)(C)CCCNc1ccc(NC)c2C(=O)c3ccccc3C(=O)c12	0
[Br-].CCC[N+](C)(C)CCCNc1ccc(NC)c2C(=O)c3ccccc3C(=O)c12	1
CCC(C)CC(C)CCO.CCCC(C)CC(C)CCO.CCCCC(C)CC(C)CCO	0
CCCCCC	0
CCCCCC	0
CCCCCC	1
O	0
O	0
O	0
O	0
O	0
O	0
O	0
O	0
O	0
O	0
O	0
O	1
O	0
Cc1cc(C)c(c(C)c1)C(=O)P(=O)(C(=O)c1c(C)cc(C)cc1C)c1ccccc1	0
Cc1cc(C)c(c(C)c1)C(=O)P(=O)(C(=O)c1c(C)cc(C)cc1C)c1ccccc1	0
CCCCCCCC=O	0
C=CN1CCCC1=O	0
[Cl-].ClCCCN1CC[NH+](CC1)c1cccc(Cl)c1	0
F[Ni]F	1
O.Cc1ccccc1.Cc1ccc(cc1)[N+]([O-])=O.Cc1cccc(c1)[N+]([O-])=O.Cc1ccccc1[N+]([O-])=O.Cc1ccc(cc1[N+]([O-])=O)[N+]([O-])=O.Cc1c(cccc1[N+]([O-])=O)[N+]([O-])=O	0
O.Cc1ccccc1.Cc1ccc(cc1)[N+]([O-])=O.Cc1cccc(c1)[N+]([O-])=O.Cc1ccccc1[N+]([O-])=O.Cc1ccc(cc1[N+]([O-])=O)[N+]([O-])=O.Cc1c(cccc1[N+]([O-])=O)[N+]([O-])=O	1
O.Cc1ccccc1.Cc1ccc(cc1)[N+]([O-])=O.Cc1cccc(c1)[N+]([O-])=O.Cc1ccccc1[N+]([O-])=O.Cc1ccc(cc1[N+]([O-])=O)[N+]([O-])=O.Cc1c(cccc1[N+]([O-])=O)[N+]([O-])=O	1
O.Cc1ccccc1.Cc1ccc(cc1)[N+]([O-])=O.Cc1cccc(c1)[N+]([O-])=O.Cc1ccccc1[N+]([O-])=O.Cc1ccc(cc1[N+]([O-])=O)[N+]([O-])=O.Cc1c(cccc1[N+]([O-])=O)[N+]([O-])=O	1
O.Cc1ccccc1.Cc1ccc(cc1)[N+]([O-])=O.Cc1cccc(c1)[N+]([O-])=O.Cc1ccccc1[N+]([O-])=O.Cc1ccc(cc1[N+]([O-])=O)[N+]([O-])=O.Cc1c(cccc1[N+]([O-])=O)[N+]([O-])=O	1
[Al+3].CC(C)[O-].CC(C)[O-].CC(C)[O-]	0
[Al+3].CC(C)[O-].CC(C)[O-].CC(C)[O-]	0
[Mg+2].[Cl-].[Cl-].Cl[Mn]Cl.Cl[Fe]Cl	0
NO	1
NO	1
NO	1
NO	1
FN(F)F	0
FN(F)F	0
C=CC=C.CCCCC.CC\C=C\C.CCC(C)C.CC=C(C)C.CC(=C)C=C.C1CC=CC1.CCCCCC.CCCC(C)C.CCC(C)CC.CC1CCCC1.CC1CCCC=1.C1CCCCC1.c1ccccc1.CCCCC(C)C.Cc1ccccc1.CCc1ccccc1.Cc1ccc(C)cc1.Cc1cccc(C)c1.Cc1cccc(C)c1.Cc1ccccc1C.C=Cc1ccccc1.CC(C)c1ccccc1.Cc1ccc(C=C)cc1.C1C=Cc2ccccc12.CCCCc1ccccc1.CCc1cccc(C)c1C.CC(C)c1ccc(C)cc1.C1C=CC2C3CC(C=C3)C12.c1ccc2ccccc2c1	1
C=CC=C.CCCCC.CC\C=C\C.CCC(C)C.CC=C(C)C.CC(=C)C=C.C1CC=CC1.CCCCCC.CCCC(C)C.CCC(C)CC.CC1CCCC1.CC1CCCC=1.C1CCCCC1.c1ccccc1.CCCCC(C)C.Cc1ccccc1.CCc1ccccc1.Cc1ccc(C)cc1.Cc1cccc(C)c1.Cc1cccc(C)c1.Cc1ccccc1C.C=Cc1ccccc1.CC(C)c1ccccc1.Cc1ccc(C=C)cc1.C1C=Cc2ccccc12.CCCCc1ccccc1.CCc1cccc(C)c1C.CC(C)c1ccc(C)cc1.C1C=CC2C3CC(C=C3)C12.c1ccc2ccccc2c1	0
CC(C)C(OC(=O)C(C)C)C(C)(C)COC(=O)C1CCCCC1C(=O)OCc1ccccc1	0
[Na+].[Na+].[O-]P([O-])=O	0
CCCCCCC=O	0
O.[Zn+2].CC(C)(C)CC(C)(C)CC([O-])=O	0
FC(F)F	0
COC(=O)NCCC[Si](OC)(OC)OC	1
COC(=O)NCCC[Si](OC)(OC)OC	0
C\C(CO)=C/CC1CC=C(C)C1(C)C	0
c1ccc(cc1)-c1ccccc1	1
c1ccc(cc1)-c1ccccc1	0
COc1cc(c(O)c(c1)C(C)(C)C)-c1cc(OC)cc(c1O)C(C)(C)C	0
CS(=O)(=O)O[O-].C[N+](C)(C)CCCNC(=O)CCCCCCCCC=C	0
CCCCCCCCCCCCCCCCCCCCCCO	0
CCCCCCCCCCCCCCCCCCCCCCO	0
Oc1ccc(cc1)C(=O)c1ccc(O)cc1	0
[Mg+2].CC[O-].CC[O-]	0
[Mg+2].CC[O-].CC[O-]	0
CCCCCCCC=O.CC(=C)C1CCC(C)=CC1.CC(C)=CCCC(=C)C=C.CC1=CCC2CC1C2(C)C.CCCCCCCCCC=O.CC(CCC=C(C)C)CC=O.CC(C)=CCCC(C)=CC=O.CC(C)=CCCC(C)(O)C=C.CC1CCC(CC=1)C(C)(C)O	0
CC(C)C1CC=C(C)CC=1.CC(C)C12CCC(=C)C1C2.CC(=C)C1CCC(C)=CC1.CC(C)=CCCC(=C)C=C.CC1=CCC2CC1C2(C)C.CC1(C)C2CCC(=C)C1C2.CC(C)=CCCC(C)=CCO.CC(C)=CCCC(C)=CCO.CC(C)=CCC/C(C)=C/C=O.CC1CCC(CC=1)C(C)(C)O.CC1CCC(CC=1)C(C)(C)O.CC(=O)OCC=C(C)CCC=C(C)C.CC(=O)OCC=C(C)CCC=C(C)C.C\C1CC[C@@H]2[C@H](CC2(C)C)C(=C)CC\C=1	0
Cc1ccccc1NC(=N)Nc1ccccc1C	0
CC(O)COCC1OC2OC3C(CO)OC(OC4C(COCC(C)O)OC(OC5C(CO)OC(OC6C(CO)OC(OC7C(CO)OC(OC8C(COCC(C)O)OC(OC1C(O)C2O)C(O)C8O)C(OCC(C)O)C7O)C(OCC(C)O)C6O)C(O)C5OCC(C)O)C(O)C4O)C(O)C3OCC(C)O	0
CCN(C)C	0
CNCCO	0
[OH-].[OH-].[Ca].[Ca].[Ca+2].[Ca+2].O=[Si]=O.[O-]C([O-])=O.O[Si](O)(O)O	0
CCCCC(CC)CO	0
CCOB(OCC)OCC	0
CCOB(OCC)OCC	0
CCCCCCCCCCCCCCCC(=O)NCCNC(=O)CCCCCCCCCCCCCCC.CCCCCCCCCCCCCCCCCC(=O)NCCNC(=O)CCCCCCCCCCCCCCCCC	0
CC1C(C)(C)C2CCCC(=O)C=2C1(C)C	0
CC(=O)O[C@@H]1CC[C@@H](CC1)C(C)(C)C	0
CC=CC=C.C\C=C/C=C.CC=C(C)C.C1CCCC1.C1CC=CC1.CCCCCC.c1ccccc1.Cc1ccccc1.Oc1ccccc1.CCc1ccccc1.Cc1cccc(C)c1.C=Cc1ccccc1.CCCc1ccccc1.CCc1cccc(C)c1.CCc1ccccc1C.CC(C)c1ccccc1.CC(=C)c1ccccc1.Cc1ccc(C=C)cc1.Cc1ccc(C)c(C)c1.Cc1ccccc1C=C.Cc1ccccc1C=C.Cc1cccc(C)c1C.C1Cc2ccccc2C1.C1C=Cc2ccccc12.CC1C=Cc2ccccc12.Cc1cc(C)c(C)cc1C.C1CC2C3CC(C=C3)C2C1.C1Cc2ccccc2C=C1.C1CC2CC1C1CC=CC21.C1C=CC2C3CC(C=C3)C12.c1ccc2cc…	1
CC=CC=C.C\C=C/C=C.CC=C(C)C.C1CCCC1.C1CC=CC1.CCCCCC.c1ccccc1.Cc1ccccc1.Oc1ccccc1.CCc1ccccc1.Cc1cccc(C)c1.C=Cc1ccccc1.CCCc1ccccc1.CCc1cccc(C)c1.CCc1ccccc1C.CC(C)c1ccccc1.CC(=C)c1ccccc1.Cc1ccc(C=C)cc1.Cc1ccc(C)c(C)c1.Cc1ccccc1C=C.Cc1ccccc1C=C.Cc1cccc(C)c1C.C1Cc2ccccc2C1.C1C=Cc2ccccc12.CC1C=Cc2ccccc12.Cc1cc(C)c(C)cc1C.C1CC2C3CC(C=C3)C2C1.C1Cc2ccccc2C=C1.C1CC2CC1C1CC=CC21.C1C=CC2C3CC(C=C3)C12.c1ccc2cc…	0
CCCCC(CC)(CO)CO	0
CCCCC(CC)(CO)CO	0
CCCCCC1C(CCC1=C)CC(=O)OC.CCCCCC1C(CCC1=O)CC(=O)OC	0
II	0
O.CCO.OC(=O)C(O)=O.C[N+](C)(C)CC([O-])=O.OC(=O)CC(OC(=O)C=Cc1ccc(O)cc1)C(O)=O.C[C@@H]1O[C@@H](OC[C@H]2O[C@@H](O\C3C(=O)c4c(O)cc(O)cc4O/C=3c3ccc(O)cc3)[C@H](O[C@@H]3O[C@@H](C)[C@H](O)[C@@H](O)[C@H]3O)[C@@H](O)[C@H]2O)[C@H](O)[C@H](O)[C@H]1O.CC1(C)CCC2(CCC3(C)C(=CCC4C5(C)CCC(OC6OC(C7OC(O)(C(OCC(O)=O)OC7C6O)C(O)=O)C(O)=O)C(C)(C)C5CCC43C)C2C1)C(O)=O.COC(=O)C1(C)CCC2(CCC3(C)C(=CCC4C5(C)CCC(OC6OC(C7OC(…	0
[Cl-].C[N+](C)(CC=C)CC=C	0
C=CC=C.CCCCC.CC\C=C\C.CCC(C)C.CC=C(C)C.CC(=C)C=C.C1CC=CC1.CCCCCC.CCCC(C)C.CCC(C)CC.CC1CCCC1.CC1CCCC=1.C1CCCCC1.c1ccccc1.CCCCC(C)C.Cc1ccccc1.CCc1ccccc1.Cc1ccc(C)cc1.Cc1cccc(C)c1.Cc1cccc(C)c1.Cc1ccccc1C.C=Cc1ccccc1.CC(C)c1ccccc1.Cc1ccc(C=C)cc1.C1C=Cc2ccccc12.CCCCc1ccccc1.CCc1cccc(C)c1C.CC(C)c1ccc(C)cc1.C1C=CC2C3CC(C=C3)C12.c1ccc2ccccc2c1	1
C=CC=C.CCCCC.CC\C=C\C.CCC(C)C.CC=C(C)C.CC(=C)C=C.C1CC=CC1.CCCCCC.CCCC(C)C.CCC(C)CC.CC1CCCC1.CC1CCCC=1.C1CCCCC1.c1ccccc1.CCCCC(C)C.Cc1ccccc1.CCc1ccccc1.Cc1ccc(C)cc1.Cc1cccc(C)c1.Cc1cccc(C)c1.Cc1ccccc1C.C=Cc1ccccc1.CC(C)c1ccccc1.Cc1ccc(C=C)cc1.C1C=Cc2ccccc12.CCCCc1ccccc1.CCc1cccc(C)c1C.CC(C)c1ccc(C)cc1.C1C=CC2C3CC(C=C3)C12.c1ccc2ccccc2c1	0
c1ccccc1.Cc1ccccc1.CCc1ccccc1.Cc1ccc(C)cc1.Cc1cccc(C)c1.Cc1cccc(C)c1.Cc1ccccc1C.C=Cc1ccccc1.CCCc1ccccc1.CCc1ccc(C)cc1.CCc1cccc(C)c1.CCc1ccccc1C.CCc1ccccc1C.CC(C)c1ccccc1.Cc1ccc(C=C)cc1.Cc1ccc(C)c(C)c1.Cc1cccc(C)c1C.C1Cc2ccccc2C1.C1C=Cc2ccccc12.Cc1cc(C)c(C)c(C)c1.Cc1cc(C)c(C)cc1C.C1CCc2ccccc2C1.C1CC2C3CCC(C3)C2C1.C1CC2CC1C1CC=CC21.C1C=CC2C3CC(C=C3)C12.c1ccc2ccccc2c1.Cc1cccc2ccccc12	0
[K+].[K+].[K+].F[Al-3](F)(F)(F)(F)F	0
C[C@H]1CCCC(C)(C)C[C@H]1OC=O.C[C@@H](OC=O)[C@H]1CCCC(C)(C)C1	0
CCO[Si](CC[Si](OCC)(OCC)OCC)(OCC)OCC	1
[Zn+2].CCCCC(CC)COP([S-])(=S)OCC(CC)CCCC.CCCCC(CC)COP([S-])(=S)OCC(CC)CCCC	0
[Zn+2].CCCCC(CC)COP([S-])(=S)OCC(CC)CCCC.CCCCC(CC)COP([S-])(=S)OCC(CC)CCCC	1
[Zn+2].CCCCC(CC)COP([S-])(=S)OCC(CC)CCCC.CCCCC(CC)COP([S-])(=S)OCC(CC)CCCC	0
CCCCCCCCCCN(C)C.CCCCCCCCCCCCN(C)C.CCCCCCCCCCCCCCN(C)C.CCCCCCCCCCCCCCCCN(C)C.CCCCCCCCCCCCCCCCCCN(C)C	0
O.[Na+].[Na+].[Na]S.[O-]C([O-])=O	0
[OH-].[OH-].[Co+2]	0
[OH-].[OH-].[Co+2]	0
[OH-].[OH-].[Co+2]	0
[OH-].[OH-].[Co+2]	0
[OH-].[OH-].[Co+2]	0
[OH-].[OH-].[Co+2]	0
[OH-].[OH-].[Co+2]	0
[OH-].[OH-].[Co+2]	0
[OH-].[OH-].[Co+2]	0
[OH-].[OH-].[Co+2]	0
[OH-].[OH-].[Co+2]	1
[OH-].[OH-].[Co+2]	0
[OH-].[OH-].[Co+2]	0
[O-]S([O-])(=O)=O.COc1ccc([NH2+]CCO)cc1[NH3+]	1
CC(C)CC=C	0
Nc1c(Cl)cc(cc1Cl)C(F)(F)F	0
CCCCCCCCCCCCCC.CCCCCCCCCCCCCCC.CCCCCCCCCCCCCCCC.CCCCCCCCCCCCCCCCC	0
O=Cc1ccc2OCOc2c1	0
O=Cc1ccc2OCOc2c1	0
CCCCCCC(CCCCCCCCCCC(=O)OCC(CC)CCCC)OC(C)=O	0
CCCCC.CCC(C)C.C1CCCC1.CCCCCC.CCCC(C)C.C1CCCCC1.c1ccccc1.Cc1ccccc1.Cc1cccc(C)c1	0
CCCCC.CCC(C)C.C1CCCC1.CCCCCC.CCCC(C)C.C1CCCCC1.c1ccccc1.Cc1ccccc1.Cc1cccc(C)c1	0
[OH-].[OH-].[OH-].[OH-].[OH-].[OH-].[OH-].[OH-].[Zn+2].[Zn+2].[Zn+2].[Zn+2].[Zn+2].[O-][Cr]([O-])(=O)=O	1
[OH-].[OH-].[OH-].[OH-].[OH-].[OH-].[OH-].[OH-].[Zn+2].[Zn+2].[Zn+2].[Zn+2].[Zn+2].[O-][Cr]([O-])(=O)=O	1
[Na+].OCCS([O-])(=O)=O	0
CC(C)C1CC=C(C)C=C1.CC(C)C1CC=C(C)CC=1.CC(C)C1CCC(C)=CC=1.CC(C)c1ccc(C)cc1.CC(C)=CCCC(=C)C=C.CC(=C)[C@@H]1CCC(C)=CC1.CC(=C)[C@H]1CCC(C)=CC1.CC1CCC(CC=1)=C(C)C.CC1=CCC2CC1C2(C)C.CC1(C)C2CCC(C2)C1=C.CC1(C)[C@@H]2CCC(C2)C1=C.COc1ccc(CC=C)cc1.CC1CCC(CC1)C(C)(C)O.CC1CCC(CC1)C(C)(C)O.CC(C)C1CCC(C)(O)CC=1.CC(C)C1(O)CCC(C)=CC1.CC(C)[C@]1(O)CCC(C)=CC1.CC(C)C12CCC(C)(CC1)O2.CC(=C)[C@H]1CC[C@@](C)(O)CC1.CC(=…	0
CC(C)C1CC=C(C)C=C1.CC(C)C1CC=C(C)CC=1.CC(C)C1CCC(C)=CC=1.CC(C)c1ccc(C)cc1.CC(C)=CCCC(=C)C=C.CC(=C)[C@@H]1CCC(C)=CC1.CC(=C)[C@H]1CCC(C)=CC1.CC1CCC(CC=1)=C(C)C.CC1=CCC2CC1C2(C)C.CC1(C)C2CCC(C2)C1=C.CC1(C)[C@@H]2CCC(C2)C1=C.COc1ccc(CC=C)cc1.CC1CCC(CC1)C(C)(C)O.CC1CCC(CC1)C(C)(C)O.CC(C)C1CCC(C)(O)CC=1.CC(C)C1(O)CCC(C)=CC1.CC(C)[C@]1(O)CCC(C)=CC1.CC(C)C12CCC(C)(CC1)O2.CC(=C)[C@H]1CC[C@@](C)(O)CC1.CC(=…	0
C\C=C/C.C\C=C\C.C=CC=C.CCCCC.CCCC=C.CCC=CC.CC\C=C/C.CC\C=C\C.CCC(C)C.CCC(C)=C.CC=CC=C.C\C=C/C=C.C\C=C\C=C.CC=C(C)C.CC(C)C=C.CC(=C)C=C.C=CCC=C.C1CCCC1.C1CC=CC1.C1C=CC=C1.CCCCCC.CCCCC=C.CCCC(C)C.CCC=CC=C.CCC(C)(C)C.CC(C)C(C)C.c1ccccc1.Cc1ccccc1.CCc1ccccc1.Cc1ccc(C)cc1.Cc1cccc(C)c1.Cc1ccccc1C.C=Cc1ccccc1.CCc1cccc(C)c1.C1CC2CC1C1CC=CC21.C1C=CC2C3CC(C=C3)C12	0
[K+].F[Al-](F)(F)F	0
[Mn].[Fe].O=[Mg].O=[Ca].O=[Mn].O=[Ba].O=[Si]=O.O=[Al]O[Al]=O	0
CCCCO[Al](OCCCC)OCCCC	0
C[Si](O[Si](C)(C)C)O[Si](C)(C)C	0
CCCCCCCCCCCCCCCC	0
CC(=O)OC(C)(CCC=C(C)C)C=C	0
C[Si](C)(C)O[Si](C)(C)O[Si](C)(C)O[Si](C)(C)O[Si](C)(C)C	0
C[Si](C)(C)O[Si](C)(C)O[Si](C)(C)O[Si](C)(C)O[Si](C)(C)C	0
c1ccc(cc1)-c1nnc(nc1-c1ccccc1)-c1ccc(cc1)-c1nnc(-c2ccccc2)c(n1)-c1ccccc1	0
[K+].F[Zn-](F)F	1
[Fe].[Co]	0
[Fe].[Co]	1
[Fe].[Co]	0
[Fe].[Co]	0
[Fe].[Co]	0
[Fe].[Co]	0
[Fe].[Co]	0
[Fe].[Co]	0
[Fe].[Co]	0
[Fe].[Co]	0
[Fe].[Co]	0
[Fe].[Co]	0
[Fe].[Co]	0
O.OC[C@@H](O)[C@@H](O)[C@H](O)[C@@H](O)C=O.CCCCCCCCCCC(O)CCC	0
CCCCCCCC(=O)NCC(O)=O	0
[Mn].CCC(C)(CCC(C)C)C(O)=O	0
[Mn].CCC(C)(CCC(C)C)C(O)=O	0
C=CC=C.CCCCC.CC\C=C\C.CCC(C)C.CC=C(C)C.C1CC=CC1.CCCCCC.CCCC(C)C.CCC(C)CC.CC1CCCC1.CC1CCCC=1.C1CCCCC1.c1ccccc1.CCCCC(C)C.Cc1ccccc1.CCc1ccccc1.Cc1ccc(C)cc1.Cc1cccc(C)c1.Cc1cccc(C)c1.Cc1ccccc1C.C=Cc1ccccc1.CC(C)c1ccccc1.Cc1ccc(C=C)cc1.C1C=Cc2ccccc12.CCCCc1ccccc1.CCc1cccc(C)c1C.CC(C)c1ccc(C)cc1.C1C=CC2C3CC(C=C3)C12.c1ccc2ccccc2c1	1
C=CC=C.CCCCC.CC\C=C\C.CCC(C)C.CC=C(C)C.C1CC=CC1.CCCCCC.CCCC(C)C.CCC(C)CC.CC1CCCC1.CC1CCCC=1.C1CCCCC1.c1ccccc1.CCCCC(C)C.Cc1ccccc1.CCc1ccccc1.Cc1ccc(C)cc1.Cc1cccc(C)c1.Cc1cccc(C)c1.Cc1ccccc1C.C=Cc1ccccc1.CC(C)c1ccccc1.Cc1ccc(C=C)cc1.C1C=Cc2ccccc12.CCCCc1ccccc1.CCc1cccc(C)c1C.CC(C)c1ccc(C)cc1.C1C=CC2C3CC(C=C3)C12.c1ccc2ccccc2c1	0
C=CC=C.CCCCC.CC\C=C\C.CCC(C)C.CC=C(C)C.CC(=C)C=C.C1CC=CC1.CCCCCC.CCCC(C)C.CCC(C)CC.CC1CCCC1.CC1CCCC=1.C1CCCCC1.c1ccccc1.CCCCC(C)C.Cc1ccccc1.CCc1ccccc1.Cc1ccc(C)cc1.Cc1cccc(C)c1.Cc1cccc(C)c1.Cc1ccccc1C.C=Cc1ccccc1.CC(C)c1ccccc1.Cc1ccc(C=C)cc1.C1C=Cc2ccccc12.CCCCc1ccccc1.CCc1cccc(C)c1C.CC(C)c1ccc(C)cc1.C1C=CC2C3CC(C=C3)C12.c1ccc2ccccc2c1	1
C=CC=C.CCCCC.CC\C=C\C.CCC(C)C.CC=C(C)C.CC(=C)C=C.C1CC=CC1.CCCCCC.CCCC(C)C.CCC(C)CC.CC1CCCC1.CC1CCCC=1.C1CCCCC1.c1ccccc1.CCCCC(C)C.Cc1ccccc1.CCc1ccccc1.Cc1ccc(C)cc1.Cc1cccc(C)c1.Cc1cccc(C)c1.Cc1ccccc1C.C=Cc1ccccc1.CC(C)c1ccccc1.Cc1ccc(C=C)cc1.C1C=Cc2ccccc12.CCCCc1ccccc1.CCc1cccc(C)c1C.CC(C)c1ccc(C)cc1.C1C=CC2C3CC(C=C3)C12.c1ccc2ccccc2c1	0
CCC[Si](Cl)(Cl)Cl	0
[Ba+2].CC([O-])=O.CC([O-])=O	1
[Ba+2].CC([O-])=O.CC([O-])=O	0
CC(C)(c1ccc(OCCO)cc1)c1ccc(OCCO)cc1.CC(C)(c1ccc(OCCO)cc1)c1ccc(OCCOC(=O)C=C)cc1.CC(C)(c1ccc(OCCOC(=O)C=C)cc1)c1ccc(OCCOC(=O)C=C)cc1.CC(CC(=O)OCCOc1ccc(cc1)C(C)(C)c1ccc(OCCO)cc1)CC(C)(C)C.CC(C)(c1ccc(OCCOCCOC(=O)C=C)cc1)c1ccc(OCCOC(=O)C=C)cc1.CC(CC(=O)OCCOc1ccc(cc1)C(C)(C)c1ccc(OCCOC(=O)C=C)cc1)CC(C)(C)C.CC(C)(c1ccc(OCCO)cc1)c1ccc(OCCOCCC(=O)OCCOc2ccc(cc2)C(C)(C)c2ccc(OCCOC(=O)C=C)cc2)cc1.CC(C)(c1…	0
CCCCCCCCCCCCCCCCCCNC(=O)CCCCCCCCCCC\C=C/CCCCCCCC	0
CC[Al](CC)CC	0
COc1cc2C(=O)\C(=C\c3ccccc3)C(C)(C)c2cc1OC.COc1cc2C(=O)\C(=C/c3ccccc3)C(C)(C)c2cc1OC	0
COc1cc2C(=O)\C(=C\c3ccccc3)C(C)(C)c2cc1OC.COc1cc2C(=O)\C(=C/c3ccccc3)C(C)(C)c2cc1OC	0
COc1cc2C(=O)\C(=C\c3ccccc3)C(C)(C)c2cc1OC.COc1cc2C(=O)\C(=C/c3ccccc3)C(C)(C)c2cc1OC	0
COc1cc2C(=O)\C(=C\c3ccccc3)C(C)(C)c2cc1OC.COc1cc2C(=O)\C(=C/c3ccccc3)C(C)(C)c2cc1OC	0
O=[SeH2]=O	0
O=[V]O[V]=O	0
O=[V]O[V]=O	0
O=[V]O[V]=O	0
O=[V]O[V]=O	0
CCOCCOC(=O)C(C)=C	1
[NH4+].[NH4+].[O-]C(=O)CSSCC([O-])=O	0
CCCCCCCCCCCCCCCCCCSSCCCCCCCCCCCCCCCCCC	0
C[SiH]1O[SiH](C)O[SiH](C)O[SiH](C)O[SiH](C)O1	0
NCc1cccc(CN(CCc2ccccc2)CCc2ccccc2)c1	0
CCCCCCCCCC	0
Nc1ccc(O)c(c1)C(O)=O	0
[Cl-].CC(=C)C(=O)OCC[N+](C)(C)C	0
Clc1cccc2C(=O)c3cc4Nc5c(Cl)cccc5C(=O)c4cc3Nc12	0
Cl[Si](Cl)(Cl)Cl	0
CC(C)C1CC=C(C)CC=1.CC(=C)C1CCC(C)=CC1.CC(C)=CCCC(=C)C=C.CC1=CCC2CC1C2(C)C.CC1(C)C2CCC(=C)C1C2.CCCCCCCCCC=O.CC(C)=CCCC(C)=CC=O.CC(C)=CCCC(C)(O)C=C	0
CC(C)C1CC=C(C)CC=1.CC(=C)C1CCC(C)=CC1.CC(C)=CCCC(=C)C=C.CC1=CCC2CC1C2(C)C.CC1(C)C2CCC(=C)C1C2.CCCCCCCCCC=O.CC(C)=CCCC(C)=CC=O.CC(C)=CCCC(C)(O)C=C	0
[NH4+].[NH4+].Cl[Pd-2](Cl)(Cl)(Cl)(Cl)Cl	0
OP(O)(=O)CN(CP(O)(O)=O)CP(O)(O)=O	0
OP(O)(=O)CN(CP(O)(O)=O)CP(O)(O)=O	0
OP(O)(=O)CN(CP(O)(O)=O)CP(O)(O)=O	1
OP(O)(=O)CN(CP(O)(O)=O)CP(O)(O)=O	1
OCC(O)=O.CCCCCCCCCCCCN(CCCCCCCC)C(=O)CO.CCCCCCCCCCCCN(CCCCCCCCCC)C(=O)CO.CCCCCCCCCCCCN(CCCCCCCCCCCC)C(=O)CO.CCCCCCCCCCCCCCN(CCCCCCCCCCCC)C(=O)CO.CCCCCCCCCCCCCCCCN(CCCCCCCCCCCC)C(=O)CO.CCCCCCCCCCCCCCCCCCN(CCCCCCCCCCCC)C(=O)CO	0
C[Si](C)(CCCN)O[Si](C)(C)CCCN	0
C[Si](C)(CCCN)O[Si](C)(C)CCCN	0
CC(C)CC(C)(O)C#CC(C)(CC(C)C)OCCO	0
O.[Cl-].[Pd+2].O[N+]([O-])=O.[O-][N+]([O-])=O.[O-][N+]([O-])=O	0
OCC(O)CO.CCCCCCCC(=O)OCC(O)CO.CCCCCCCC(=O)OCC(COC(=O)CCCCCCC)OC(=O)CCCCCCC	0
OCC(O)CO.CCCCCCCC(=O)OCC(O)CO.CCCCCCCC(=O)OCC(COC(=O)CCCCCCC)OC(=O)CCCCCCC	0
c1ccc(cc1)-c1ccc(cc1)-c1nc(nc(n1)-c1ccc(cc1)-c1ccccc1)-c1ccc(cc1)-c1ccccc1	0
CC(=O)OCC(O)CO.CC(=O)OCC(CO)OC(C)=O.CC(=O)OCC(COC(C)=O)OC(C)=O	0
CC(=O)OCC(O)CO.CC(=O)OCC(CO)OC(C)=O.CC(=O)OCC(COC(C)=O)OC(C)=O	0
CCCCCCCCCCC=C	0
[Co+2].CC([O-])=CC(C)=O.CC([O-])=CC(C)=O	0
[Co+2].CC([O-])=CC(C)=O.CC([O-])=CC(C)=O	0
[Co+2].CC([O-])=CC(C)=O.CC([O-])=CC(C)=O	1
[Co+2].CC([O-])=CC(C)=O.CC([O-])=CC(C)=O	0
[Co+2].CC([O-])=CC(C)=O.CC([O-])=CC(C)=O	0
[Co+2].CC([O-])=CC(C)=O.CC([O-])=CC(C)=O	0
[Co+2].CC([O-])=CC(C)=O.CC([O-])=CC(C)=O	0
[Co+2].CC([O-])=CC(C)=O.CC([O-])=CC(C)=O	0
[Co+2].CC([O-])=CC(C)=O.CC([O-])=CC(C)=O	0
[Co+2].CC([O-])=CC(C)=O.CC([O-])=CC(C)=O	0
[Co+2].CC([O-])=CC(C)=O.CC([O-])=CC(C)=O	0
[Co+2].CC([O-])=CC(C)=O.CC([O-])=CC(C)=O	0
[Co+2].CC([O-])=CC(C)=O.CC([O-])=CC(C)=O	0
C=CC(=O)OCCCCCCCCCCOC(=O)C=C	0
[Zn+2].[O-][Se]([O-])=O	0
CSC	0
Cc1nccn1CC(O)COc1ccc(cc1)C(C)(C)c1ccc(O)cc1.Cc1nccn1CC(O)COc1ccc(cc1)C(C)(C)c1ccc(OCC(O)CO)cc1.Cc1nccn1CC(O)COc1ccc(cc1)C(C)(C)c1ccc(OCC(O)Cn2ccnc2C)cc1.Cc1nccn1CC(O)COc1ccc(cc1)C(C)(C)c1ccc(OCC(O)COc2ccc(cc2)C(C)(C)c2ccc(O)cc2)cc1.Cc1nccn1CC(O)COc1ccc(cc1)C(C)(C)c1ccc(OCC(O)COc2ccc(cc2)C(C)(C)c2ccc(OCC(O)Cn3ccnc3C)cc2)cc1.CC(C)(c1ccc(OCC(O)CO)cc1)c1ccc(OCC(O)COc2ccc(cc2)C(C)(C)c2ccc(OCC(O)COc3cc…	0
CC1(C)C2CCC(=C)C1C2	0
CC1(C)C2CCC(=C)C1C2	0
CC1(C)C2CCC(=C)C1C2	1
ClC(Cl)=C(Cl)Cl	0
ClC(Cl)=C(Cl)Cl	0
CC(C)CCCCCCOC(=O)c1ccccc1C(=O)OCCCCCCC(C)C	0
C[Si](Cl)Cl	0
CC(C)=CCC/C(C)=C/CO	0
[NH4+].[Mn+3].[O-]P([O-])(=O)OP([O-])([O-])=O	0
[NH4+].[Mn+3].[O-]P([O-])(=O)OP([O-])([O-])=O	1
[Ga]#[As]	0
Cl.Nc1cc(cc(c1)C(=O)NCC(O)CO)C(=O)NCC(O)CO	0
CC(C)(C)N.OC\C=C1/O[C@@H]2CC(=O)N2[C@H]1C(O)=O	0
Cl.CN(C)C(=N)NC(N)=N	0
O=C1NC(c2ccccc2)=C2C(=O)NC(c3ccccc3)=C12	0
C=CC=C.CCCCC.CC\C=C\C.CCC(C)C.CC=C(C)C.CC(=C)C=C.C1CC=CC1.CCCCCC.CCCC(C)C.CCC(C)CC.CC1CCCC1.CC1CCCC=1.C1CCCCC1.c1ccccc1.CCCCC(C)C.Cc1ccccc1.CCc1ccccc1.Cc1ccc(C)cc1.Cc1cccc(C)c1.Cc1cccc(C)c1.Cc1ccccc1C.C=Cc1ccccc1.CC(C)c1ccccc1.Cc1ccc(C=C)cc1.C1C=Cc2ccccc12.CCCCc1ccccc1.CCc1cccc(C)c1C.CC(C)c1ccc(C)cc1.C1C=CC2C3CC(C=C3)C12.c1ccc2ccccc2c1	1
C=CC=C.CCCCC.CC\C=C\C.CCC(C)C.CC=C(C)C.CC(=C)C=C.C1CC=CC1.CCCCCC.CCCC(C)C.CCC(C)CC.CC1CCCC1.CC1CCCC=1.C1CCCCC1.c1ccccc1.CCCCC(C)C.Cc1ccccc1.CCc1ccccc1.Cc1ccc(C)cc1.Cc1cccc(C)c1.Cc1cccc(C)c1.Cc1ccccc1C.C=Cc1ccccc1.CC(C)c1ccccc1.Cc1ccc(C=C)cc1.C1C=Cc2ccccc12.CCCCc1ccccc1.CCc1cccc(C)c1C.CC(C)c1ccc(C)cc1.C1C=CC2C3CC(C=C3)C12.c1ccc2ccccc2c1	0
CCCCC(CC)C(=O)OC=C	0
C1CCC2CCCCC2C1	0
Cc1ccc(cc1C)C1OCC2OC(OC(C(O)CO)C2O1)c1ccc(C)c(C)c1	0
CCCCCCCCS	0
CCCCCCCCCCCCCCCCCCCCCCCCO	0
CCCCCCCCCCCCCCCCCCCCCCCCO	0
CCCCCCCCSCCO	0
CP(O)(O)=O.NC(=N)NC(N)=O	0
CC(C)(COC(=O)C1CC=CCC1C(O)=O)COC(=O)C1CC=CCC1C([O-])=O	1
CC(C)(COC(=O)C1CC=CCC1C(O)=O)COC(=O)C1CC=CCC1C([O-])=O	0
CC(=O)C(N=Nc1ccc(cc1Cl)-c1ccc(N=NC(C(C)=O)C(=O)Nc2ccccc2C)c(Cl)c1)C(=O)Nc1ccccc1C	0
CC(=O)C(N=Nc1ccc(cc1Cl)-c1ccc(N=NC(C(C)=O)C(=O)Nc2ccccc2C)c(Cl)c1)C(=O)Nc1ccccc1C	0
[Ag+].CCCCCCCCCCCCCCCCCCCCCC([O-])=O	0
[Ag+].CCCCCCCCCCCCCCCCCCCCCC([O-])=O	0
[Ag+].CCCCCCCCCCCCCCCCCCCCCC([O-])=O	0
[Ag+].CCCCCCCCCCCCCCCCCCCCCC([O-])=O	1
[Ag+].CCCCCCCCCCCCCCCCCCCCCC([O-])=O	1
Cc1ccc(cc1)[N+]([O-])=O	1
Cc1ccc(cc1)[N+]([O-])=O	0
Cc1ccc(cc1)[N+]([O-])=O	1
Cc1ccc(cc1)[N+]([O-])=O	1
Cc1ccc(cc1)[N+]([O-])=O	1
C.CCCCCCCCCC.CCCCCCCCCCC.CCCCCCCCCCCC.CCCCCCCCCCCCCC.CCCCCCCCCCCCCCC	0
O=[Ti]=O	0
O=[Ti]=O	0
O=[Ti]=O	0
O=[Ti]=O	0
Cc1cc(C)cc(O)c1.Cc1ccc(O)cc1C.CCc1ccc(O)c(C)c1.CC(C)c1ccc(O)cc1	0
[Co+2].[O-][N+]([O-])=O.[O-][N+]([O-])=O	0
[Co+2].[O-][N+]([O-])=O.[O-][N+]([O-])=O	0
[Co+2].[O-][N+]([O-])=O.[O-][N+]([O-])=O	1
[Co+2].[O-][N+]([O-])=O.[O-][N+]([O-])=O	0
[Co+2].[O-][N+]([O-])=O.[O-][N+]([O-])=O	0
[Co+2].[O-][N+]([O-])=O.[O-][N+]([O-])=O	0
[Co+2].[O-][N+]([O-])=O.[O-][N+]([O-])=O	0
[Co+2].[O-][N+]([O-])=O.[O-][N+]([O-])=O	0
[Co+2].[O-][N+]([O-])=O.[O-][N+]([O-])=O	0
[Co+2].[O-][N+]([O-])=O.[O-][N+]([O-])=O	0
[Co+2].[O-][N+]([O-])=O.[O-][N+]([O-])=O	0
[Co+2].[O-][N+]([O-])=O.[O-][N+]([O-])=O	0
[Co+2].[O-][N+]([O-])=O.[O-][N+]([O-])=O	0
[Br-].[Ag+]	0
[Br-].[Ag+]	0
[Br-].[Ag+]	0
[Br-].[Ag+]	1
[Br-].[Ag+]	1
C=CC=C.CCCCC.CC\C=C\C.CCC(C)C.CC=C(C)C.CC(=C)C=C.C1CC=CC1.CCCCCC.CCCC(C)C.CCC(C)CC.CC1CCCC1.CC1CCCC=1.C1CCCCC1.c1ccccc1.CCCCC(C)C.Cc1ccccc1.CCc1ccccc1.Cc1ccc(C)cc1.Cc1cccc(C)c1.Cc1cccc(C)c1.Cc1ccccc1C.C=Cc1ccccc1.CC(C)c1ccccc1.Cc1ccc(C=C)cc1.C1C=Cc2ccccc12.CCCCc1ccccc1.CCc1cccc(C)c1C.CC(C)c1ccc(C)cc1.C1C=CC2C3CC(C=C3)C12.c1ccc2ccccc2c1	1
C=CC=C.CCCCC.CC\C=C\C.CCC(C)C.CC=C(C)C.CC(=C)C=C.C1CC=CC1.CCCCCC.CCCC(C)C.CCC(C)CC.CC1CCCC1.CC1CCCC=1.C1CCCCC1.c1ccccc1.CCCCC(C)C.Cc1ccccc1.CCc1ccccc1.Cc1ccc(C)cc1.Cc1cccc(C)c1.Cc1cccc(C)c1.Cc1ccccc1C.C=Cc1ccccc1.CC(C)c1ccccc1.Cc1ccc(C=C)cc1.C1C=Cc2ccccc12.CCCCc1ccccc1.CCc1cccc(C)c1C.CC(C)c1ccc(C)cc1.C1C=CC2C3CC(C=C3)C12.c1ccc2ccccc2c1	0
CC(C)CCCCCCCCCCCCCCCO	0
OC(=O)CCl.COC(=O)CCl	1
OC(=O)CCl.COC(=O)CCl	1
[Bi+3].OC(CC([O-])=O)(CC([O-])=O)C([O-])=O	0
O.CC(O)CC(C)(C)O.CC(O)CC(C)(C)OO.CC(O)CC(C)(C)OOC(C)(C)CC(C)O	0
C=CC=C.CCCCC.CC\C=C\C.CCC(C)C.CC=C(C)C.CC(=C)C=C.C1CC=CC1.CCCCCC.CCCC(C)C.CCC(C)CC.CC1CCCC1.CC1CCCC=1.C1CCCCC1.c1ccccc1.CCCCC(C)C.Cc1ccccc1.CCc1ccccc1.Cc1ccc(C)cc1.Cc1cccc(C)c1.Cc1cccc(C)c1.Cc1ccccc1C.C=Cc1ccccc1.CC(C)c1ccccc1.Cc1ccc(C=C)cc1.C1C=Cc2ccccc12.CCCCc1ccccc1.CCc1cccc(C)c1C.CC(C)c1ccc(C)cc1.C1C=CC2C3CC(C=C3)C12.c1ccc2ccccc2c1	1
C=CC=C.CCCCC.CC\C=C\C.CCC(C)C.CC=C(C)C.CC(=C)C=C.C1CC=CC1.CCCCCC.CCCC(C)C.CCC(C)CC.CC1CCCC1.CC1CCCC=1.C1CCCCC1.c1ccccc1.CCCCC(C)C.Cc1ccccc1.CCc1ccccc1.Cc1ccc(C)cc1.Cc1cccc(C)c1.Cc1cccc(C)c1.Cc1ccccc1C.C=Cc1ccccc1.CC(C)c1ccccc1.Cc1ccc(C=C)cc1.C1C=Cc2ccccc12.CCCCc1ccccc1.CCc1cccc(C)c1C.CC(C)c1ccc(C)cc1.C1C=CC2C3CC(C=C3)C12.c1ccc2ccccc2c1	0
CC(C)(C)C(=O)C(Oc1ccc(Cl)cc1)n1ccnc1	0
CC(C)(C)C(=O)C(Oc1ccc(Cl)cc1)n1ccnc1	1
CCCCC\C=C(/C)C.CCCCCCC(C)(C)C	0
CCCCCCCCCCCCCCCCCCCC	0
CCCC(O)CCC1C(C)CCCC1(C)C	0
CCCCOC(=O)\C=C/C(=O)OCCCC	0
COC(=O)c1ccc(C(=O)OC)c(c1)\N=N\C(C(C)=O)C(=O)Nc1ccc(NC(=O)C(\N=N\c2cc(ccc2C(=O)OC)C(=O)OC)C(C)=O)cc1	0
CCCCCCCCC=C	0
O.CC(C)(C)CC(C)(C)CC(=O)O[Bi](OC(=O)CC(C)(C)CC(C)(C)C)OC(=O)CC(C)(C)CC(C)(C)C	0
O.CC(C)(C)CC(C)(C)CC(=O)O[Bi](OC(=O)CC(C)(C)CC(C)(C)C)OC(=O)CC(C)(C)CC(C)(C)C	0
OC[C@@H](O)[C@@H](O)[C@H](O)[C@@H](O)C=O	0
CCC(CC(C)CCCSSSCCCC(C)C(C)CC(C)(C)C)C(C)C.CCC(CC(C)CCCSSSSCCCC(C)C(C)CC(C)(C)C)C(C)C.CCC(CC(C)CCCSSSSSCCCC(C)C(C)CC(C)(C)C)C(C)C.CCC(CC(C)CCCSSSSSSCCCC(C)C(C)CC(C)(C)C)C(C)C	1
COc1ccc2cccc(CC#N)c2c1	0
COC(=O)C1(C)CCCC2(C)C3CCC(CC3CCC21)C(C)C	0
COc1cc(ccc1N=NC(C(C)=O)C(=O)Nc1ccccc1)-c1ccc(N=NC(C(C)=O)C(=O)Nc2ccccc2)c(OC)c1	0
COc1cc(ccc1N=NC(C(C)=O)C(=O)Nc1ccccc1)-c1ccc(N=NC(C(C)=O)C(=O)Nc2ccccc2)c(OC)c1	0
CC(=C)[C@H]1CCC(C)=CC1	0
CC(=C)[C@H]1CCC(C)=CC1	0
CC(=O)C(N=Nc1ccccc1OCCOc1ccccc1N=NC(C(C)=O)C(=O)Nc1ccc2NC(=O)Nc2c1)C(=O)Nc1ccc2NC(=O)Nc2c1	0
CC(=O)C(N=Nc1ccccc1OCCOc1ccccc1N=NC(C(C)=O)C(=O)Nc1ccc2NC(=O)Nc2c1)C(=O)Nc1ccc2NC(=O)Nc2c1	0
[Na+].[Na+].[S-2]	0
COS([O-])(=O)=O.COS([O-])(=O)=O.COS([O-])(=O)=O.COS([O-])(=O)=O.COS([O-])(=O)=O.COS([O-])(=O)=O.COS([O-])(=O)=O.COS([O-])(=O)=O.COS([O-])(=O)=O.COS([O-])(=O)=O.COS([O-])(=O)=O.COS([O-])(=O)=O.COS([O-])(=O)=O.COS([O-])(=O)=O.COS([O-])(=O)=O.CCCCCCCCCCCCCC[N+](C)(CCO)CCO.CCCCCCCCCCCCCCCC[N+](C)(CCO)CCO.CCCCCCC=CCCCCCCCC[N+](C)(CCO)CCO.CCCCCCCCCCCCCCCCCC[N+](C)(CCO)CCO.CCCCCCCC\C=C/CCCCCCCC[N+](C)(C…	0
Brc1c(Br)c(Br)c(CCc2c(Br)c(Br)c(Br)c(Br)c2Br)c(Br)c1Br	0
[Na+].[Na+].[Na+].[Na+].[Na+].[Na+].[Na+].[O-]S([O-])(=O)=O.CCCCCCCCCCCCOS([O-])(=O)=O.CCCCCCCCCCCCCCOS([O-])(=O)=O.CCCCCCCCCCCCCCCCOS([O-])(=O)=O.CCCCCCCCCCCCCCCCCCOS([O-])(=O)=O.CCCCCCCCCCCCCCCCCCCCOS([O-])(=O)=O	0
CC(=O)OC(C)=O	0
O=[Co]	0
O=[Co]	0
O=[Co]	0
O=[Co]	0
O=[Co]	1
O=[Co]	0
O=[Co]	0
O=[Co]	0
O=[Co]	0
O=[Co]	0
O=[Co]	0
O=[Co]	0
O=[Co]	0
O=[Co]	0
O=[Co]	0
O=[Co]	0
O=[Co]	0
O=[Co]	0
O=[Co]	0
O=[Co]	0
O=[Co]	0
O=[Co]	0
O=[Co]	0
O=[Co]	0
C=CC=C.CCCCC.CC\C=C\C.CCC(C)C.CC=C(C)C.CC(=C)C=C.C1CC=CC1.CCCCCC.CCCC(C)C.CCC(C)CC.CC1CCCC1.CC1CCCC=1.C1CCCCC1.c1ccccc1.CCCCC(C)C.Cc1ccccc1.CCc1ccccc1.Cc1ccc(C)cc1.Cc1cccc(C)c1.Cc1cccc(C)c1.Cc1ccccc1C.C=Cc1ccccc1.CC(C)c1ccccc1.Cc1ccc(C=C)cc1.C1C=Cc2ccccc12.CCCCc1ccccc1.CCc1cccc(C)c1C.CC(C)c1ccc(C)cc1.C1C=CC2C3CC(C=C3)C12.c1ccc2ccccc2c1	1
C=CC=C.CCCCC.CC\C=C\C.CCC(C)C.CC=C(C)C.CC(=C)C=C.C1CC=CC1.CCCCCC.CCCC(C)C.CCC(C)CC.CC1CCCC1.CC1CCCC=1.C1CCCCC1.c1ccccc1.CCCCC(C)C.Cc1ccccc1.CCc1ccccc1.Cc1ccc(C)cc1.Cc1cccc(C)c1.Cc1cccc(C)c1.Cc1ccccc1C.C=Cc1ccccc1.CC(C)c1ccccc1.Cc1ccc(C=C)cc1.C1C=Cc2ccccc12.CCCCc1ccccc1.CCc1cccc(C)c1C.CC(C)c1ccc(C)cc1.C1C=CC2C3CC(C=C3)C12.c1ccc2ccccc2c1	0
[NH3+]CCO.[O-]C(=O)CS	0
O=[V+2].[O-]S([O-])(=O)=O	0
Oc1ccccc1.NCc1cccc(CN)c1	1
[Co+2].CCC1CCC(CCC([O-])=O)C1.CCC1CCC(CCC([O-])=O)C1	0
[Co+2].CCC1CCC(CCC([O-])=O)C1.CCC1CCC(CCC([O-])=O)C1	0
[Co+2].CCC1CCC(CCC([O-])=O)C1.CCC1CCC(CCC([O-])=O)C1	0
[Co+2].CCC1CCC(CCC([O-])=O)C1.CCC1CCC(CCC([O-])=O)C1	0
[Co+2].CCC1CCC(CCC([O-])=O)C1.CCC1CCC(CCC([O-])=O)C1	0
[Co+2].CCC1CCC(CCC([O-])=O)C1.CCC1CCC(CCC([O-])=O)C1	0
[Co+2].CCC1CCC(CCC([O-])=O)C1.CCC1CCC(CCC([O-])=O)C1	1
[Co+2].CCC1CCC(CCC([O-])=O)C1.CCC1CCC(CCC([O-])=O)C1	0
[Co+2].CCC1CCC(CCC([O-])=O)C1.CCC1CCC(CCC([O-])=O)C1	0
[Co+2].CCC1CCC(CCC([O-])=O)C1.CCC1CCC(CCC([O-])=O)C1	0
[Co+2].CCC1CCC(CCC([O-])=O)C1.CCC1CCC(CCC([O-])=O)C1	0
[Co+2].CCC1CCC(CCC([O-])=O)C1.CCC1CCC(CCC([O-])=O)C1	0
[Co+2].CCC1CCC(CCC([O-])=O)C1.CCC1CCC(CCC([O-])=O)C1	0
[Co+2].CCC1CCC(CCC([O-])=O)C1.CCC1CCC(CCC([O-])=O)C1	0
[Co+2].CCC1CCC(CCC([O-])=O)C1.CCC1CCC(CCC([O-])=O)C1	0
[Co+2].CCC1CCC(CCC([O-])=O)C1.CCC1CCC(CCC([O-])=O)C1	0
[Co+2].CCC1CCC(CCC([O-])=O)C1.CCC1CCC(CCC([O-])=O)C1	0
[Co+2].CCC1CCC(CCC([O-])=O)C1.CCC1CCC(CCC([O-])=O)C1	0
[Co+2].CCC1CCC(CCC([O-])=O)C1.CCC1CCC(CCC([O-])=O)C1	0
[Co+2].CCC1CCC(CCC([O-])=O)C1.CCC1CCC(CCC([O-])=O)C1	0
[Co+2].CCC1CCC(CCC([O-])=O)C1.CCC1CCC(CCC([O-])=O)C1	1
[Co+2].CCC1CCC(CCC([O-])=O)C1.CCC1CCC(CCC([O-])=O)C1	0
[Co+2].CCC1CCC(CCC([O-])=O)C1.CCC1CCC(CCC([O-])=O)C1	0
[Co+2].CCC1CCC(CCC([O-])=O)C1.CCC1CCC(CCC([O-])=O)C1	0
[Co+2].CCC1CCC(CCC([O-])=O)C1.CCC1CCC(CCC([O-])=O)C1	0
[Co+2].CCC1CCC(CCC([O-])=O)C1.CCC1CCC(CCC([O-])=O)C1	0
[Ag]	1
[Ag]	0
[Ag]	0
[Ag]	1
[Ag]	1
[Ag]	0
CC(=O)C(N=Nc1ccc(cc1Cl)-c1ccc(N=NC(C(C)=O)C(=O)Nc2ccccc2C)c(Cl)c1)C(=O)Nc1ccccc1C.CC(=O)C(N=Nc1ccc(cc1Cl)-c1ccc(N=NC(C(C)=O)C(=O)Nc2ccc(C)cc2C)c(Cl)c1)C(=O)Nc1ccccc1C.CC(=O)C(N=Nc1ccc(cc1Cl)-c1ccc(N=NC(C(C)=O)C(=O)Nc2ccc(C)cc2C)c(Cl)c1)C(=O)Nc1ccc(C)cc1C	0
CC(=O)C(N=Nc1ccc(cc1Cl)-c1ccc(N=NC(C(C)=O)C(=O)Nc2ccccc2C)c(Cl)c1)C(=O)Nc1ccccc1C.CC(=O)C(N=Nc1ccc(cc1Cl)-c1ccc(N=NC(C(C)=O)C(=O)Nc2ccc(C)cc2C)c(Cl)c1)C(=O)Nc1ccccc1C.CC(=O)C(N=Nc1ccc(cc1Cl)-c1ccc(N=NC(C(C)=O)C(=O)Nc2ccc(C)cc2C)c(Cl)c1)C(=O)Nc1ccc(C)cc1C	0
[O-2].[O-2].[O-2].[Al+3].[Al+3]	0
[O-2].[O-2].[O-2].[Al+3].[Al+3]	0
[O-2].[O-2].[O-2].[Al+3].[Al+3]	0
CC(O)CC(C)(C)O	0
CC(C)NC(C)C	0
Cc1ccc(cc1)C1OCC2OC(OC(C(O)CO)C2O1)c1ccc(C)cc1	0
C=CC=C.CCCCC.CC\C=C\C.CCC(C)C.CC=C(C)C.CC(=C)C=C.C1CC=CC1.CCCCCC.CCCC(C)C.CCC(C)CC.CC1CCCC1.CC1CCCC=1.C1CCCCC1.c1ccccc1.CCCCC(C)C.Cc1ccccc1.CCc1ccccc1.Cc1ccc(C)cc1.Cc1cccc(C)c1.Cc1cccc(C)c1.Cc1ccccc1C.C=Cc1ccccc1.CC(C)c1ccccc1.Cc1ccc(C=C)cc1.C1C=Cc2ccccc12.CCCCc1ccccc1.CCc1cccc(C)c1C.CC(C)c1ccc(C)cc1.C1C=CC2C3CC(C=C3)C12.c1ccc2ccccc2c1	1
C=CC=C.CCCCC.CC\C=C\C.CCC(C)C.CC=C(C)C.CC(=C)C=C.C1CC=CC1.CCCCCC.CCCC(C)C.CCC(C)CC.CC1CCCC1.CC1CCCC=1.C1CCCCC1.c1ccccc1.CCCCC(C)C.Cc1ccccc1.CCc1ccccc1.Cc1ccc(C)cc1.Cc1cccc(C)c1.Cc1cccc(C)c1.Cc1ccccc1C.C=Cc1ccccc1.CC(C)c1ccccc1.Cc1ccc(C=C)cc1.C1C=Cc2ccccc12.CCCCc1ccccc1.CCc1cccc(C)c1C.CC(C)c1ccc(C)cc1.C1C=CC2C3CC(C=C3)C12.c1ccc2ccccc2c1	0
Cl.Cl.CNc1nc(OC)ccc1N	0
[Ag+].[O-][N+]([O-])=O	1
[Ag+].[O-][N+]([O-])=O	0
[Ag+].[O-][N+]([O-])=O	0
[Ag+].[O-][N+]([O-])=O	1
[Ag+].[O-][N+]([O-])=O	0
[Ag+].[O-][N+]([O-])=O	1
NCCO.NCCO.OC(O)=O	0
Oc1c(cc2ccccc2c1\N=N\c1cc(Cl)ccc1Cl)C(=O)Nc1ccc(NC(=O)c2cc3ccccc3c(\N=N\c3cc(Cl)ccc3Cl)c2O)cc1	0
CCCCCCCCN1CCCC1=O	0
Cl.Cl.CC(C)(N=NC(C)(C)C(N)=N)C(N)=N	0
CC(=O)C(N=Nc1ccc(cc1Cl)-c1ccc(N=NC(C(C)=O)C(=O)Nc2ccc(C)cc2)c(Cl)c1)C(=O)Nc1ccc(C)cc1	0
CCCc1ccc(Br)cc1	0
CCCCCCCCCCCCC=C	0
[Cu]I	0
CCCCCCCCCCCCCCCCCCCCC=C	0
C=CCOC(=O)c1ccccc1C(=O)OCC=C	1
CC#C.CCCC.CCC=C.CCC=C.CCC#C.CC=CC.C\C=C/C.C\C=C\C.CC=C=C.CC(C)C.CC(C)=C.C=CC=C.C=CC#C.CCCCC.CCC(C)C.CC=C(C)C.C1CCCC1	1
CCCCCCC(CCCC)C(O)=O	0
CCCCCCC(CCCC)C(O)=O	0
Nc1ccc(Cl)cc1	1
CC.CCC.CCCC.CC(C)C.CCCCC.CCC(C)C	1
CC.CCC.CCCC.CC(C)C.CCCCC.CCC(C)C	1
CC.CCC.CCCC.CC(C)C.CCCCC.CCC(C)C	0
CC.CCC.CCCC.CC(C)C.CCCCC.CCC(C)C	0
CC.CCC.CCCC.CC(C)C.CCCCC.CCC(C)C	1
CC.CCC.CCCC.CC(C)C.CCCCC.CCC(C)C	0
CC.CCC.CCCC.CC(C)C.CCCCC.CCC(C)C	1
CC.CCC.CCCC.CC(C)C.CCCCC.CCC(C)C	0
CC.CCC.CCCC.CC(C)C.CCCCC.CCC(C)C	0
CC.CCC.CCCC.CC(C)C.CCCCC.CCC(C)C	0
CC.CCC.CCCC.CC(C)C.CCCCC.CCC(C)C	0
CC.CCC.CCCC.CC(C)C.CCCCC.CCC(C)C	0
CC.CCC.CCCC.CC(C)C.CCCCC.CCC(C)C	0
CC(CC(C)(C)C)CC(C)(C)C	0
[Ni][Ni][Ni]=S=S	0
[Ni][Ni][Ni]=S=S	0
[Ni][Ni][Ni]=S=S	1
[Ni][Ni][Ni]=S=S	0
[Ni][Ni][Ni]=S=S	0
[Ni][Ni][Ni]=S=S	0
[Ni][Ni][Ni]=S=S	0
[Ni][Ni][Ni]=S=S	0
[Ni][Ni][Ni]=S=S	0
[Ni][Ni][Ni]=S=S	0
[Ni][Ni][Ni]=S=S	0
[Ni][Ni][Ni]=S=S	0
[Ni][Ni][Ni]=S=S	0
C=CC(=O)OCC(COC(=O)C=C)(COC(=O)C=C)COC(=O)C=C.CC(COCC(COCCOC(=O)C=C)(COCCOC(=O)C=C)COCCOC(=O)C=C)OC(=O)C=C.CC(COC(=O)C=C)OCCOCC(COCCOC(=O)C=C)(COCCOC(=O)C=C)COCCOC(=O)C=C.CC(COCC(COCCOCCOC(=O)C=C)(COCCOCCOC(=O)C=C)COCCOC(=O)C=C)OC(=O)C=C.CC(COCC(COCCOCCOC(=O)C=C)(COCCOCCOC(=O)C=C)COCCOCCOC(=O)C=C)OC(=O)C=C	0
COC(=O)CCCCCCCCC(=O)OC	0
[Ba+2].CCCCCCCCCCCC([O-])=O.CCCCCCCCCCCC([O-])=O	0
[Ba+2].CCCCCCCCCCCC([O-])=O.CCCCCCCCCCCC([O-])=O	1
O=CCCCC=O	1
CCCCCC1CCC(=O)O1	0
CC(=O)C(N=Nc1ccc(cc1Cl)-c1ccc(N=NC(C(C)=O)C(=O)Nc2ccccc2)c(Cl)c1)C(=O)Nc1ccccc1.COc1ccc(NC(=O)C(N=Nc2ccc(cc2Cl)-c2ccc(N=NC(C(C)=O)C(=O)Nc3ccc(OC)cc3)c(Cl)c2)C(C)=O)cc1	0
CC(=O)C(N=Nc1ccc(cc1Cl)-c1ccc(N=NC(C(C)=O)C(=O)Nc2ccccc2)c(Cl)c1)C(=O)Nc1ccccc1.COc1ccc(NC(=O)C(N=Nc2ccc(cc2Cl)-c2ccc(N=NC(C(C)=O)C(=O)Nc3ccc(OC)cc3)c(Cl)c2)C(C)=O)cc1	0
CCCCCCCCCCCCCC.CCCCCCCCCCCCCCC	0
O[Ca]O.O=C=O	0
OC(=O)CN(CCN(CC(O)=O)CC(O)=O)CC(O)=O	0
CCCCCCCCCCCCCCCC(=O)NCCNC(=O)CCCCCCCCCCCCCCC.CCCCCCCCCCCCCCCCCC(=O)NCCNC(=O)CCCCCCCCCCCCCCCCC	0
Cl[Pd-2](Cl)(Cl)Cl	0
[K+].[K+].Cl[Pd-2](Cl)(Cl)(Cl)(Cl)Cl	0
C=COCCOCCOC(=O)C=C	0
c1ccc2cc3ccccc3cc2c1	1
c1ccc2cc3ccccc3cc2c1	0
CC(CN)CCCCCCN	0
Cc1cc2NC(=O)Nc2cc1N	0
C[S+](C)[O-]	1
C[S+](C)[O-]	0
CSCC[C@H](N)C(O)=O	0
[Cl-].C[N+](C)(C)CCOC(=O)C=C	0
[C].[Mn].[Fe].[Zn].O=[Ca].O=[Si]=O	1
CCCCCCCCCCCO	0
CCCCCCCCCCCO	0
[Ba]	0
[Ba]	1
[Co+2].CCC([O-])=O.CCC([O-])=O	0
[Co+2].CCC([O-])=O.CCC([O-])=O	1
[Co+2].CCC([O-])=O.CCC([O-])=O	0
[Co+2].CCC([O-])=O.CCC([O-])=O	0
[Co+2].CCC([O-])=O.CCC([O-])=O	0
[Co+2].CCC([O-])=O.CCC([O-])=O	0
[Co+2].CCC([O-])=O.CCC([O-])=O	0
[Co+2].CCC([O-])=O.CCC([O-])=O	0
[Co+2].CCC([O-])=O.CCC([O-])=O	0
[Co+2].CCC([O-])=O.CCC([O-])=O	0
[Co+2].CCC([O-])=O.CCC([O-])=O	0
[Co+2].CCC([O-])=O.CCC([O-])=O	0
[Co+2].CCC([O-])=O.CCC([O-])=O	0
CN1CCN(C)C1=O	0
CC(C)(c1ccc(Oc2ccc3C(=O)OC(=O)c3c2)cc1)c1ccc(Oc2ccc3C(=O)OC(=O)c3c2)cc1	0
[Na+].[Na+].[Na+].[O-][Sb]([O-])([O-])=O	0
Cc1cccc(C)c1OP(=O)(Oc1cccc(OP(=O)(Oc2c(C)cccc2C)Oc2c(C)cccc2C)c1)Oc1c(C)cccc1C	0
[Ag]O[Ag]	1
[Ag]O[Ag]	0
[Ag]O[Ag]	0
[Ag]O[Ag]	0
[Ag]O[Ag]	1
[Ag]O[Ag]	1
Oc1ccccc1O	1
Oc1ccccc1O	1
CC(C)(N=NC(C)(C)C#N)C#N	0
[Cl-].CC[NH2+]CC	0
OC(O)C(Cl)(Cl)Cl	0
NCCCCCCCCCN	0
CCCCCCCCCCCCCCCCC=C	0
CCCCCCCCCCCCCCCCC=C	0
OP(O)(=O)CN(CCN(CP(O)(O)=O)CP(O)(O)=O)CCN(CP(O)(O)=O)CP(O)(O)=O	0
OP(O)(=O)CN(CCN(CP(O)(O)=O)CP(O)(O)=O)CCN(CP(O)(O)=O)CP(O)(O)=O	0
OP(O)(=O)CN(CCN(CP(O)(O)=O)CP(O)(O)=O)CCN(CP(O)(O)=O)CP(O)(O)=O	0
CC(=O)c1ccccc1	0
[NaH].OP(O)(=O)CN(CP(O)(O)=O)CP(O)(O)=O	0
ClC1=C(Cl)C2(Cl)C3CCC4C(CCC3C1(Cl)C2(Cl)Cl)C1(Cl)C(Cl)=C(Cl)C4(Cl)C1(Cl)Cl	0
ClC1=C(Cl)C2(Cl)C3CCC4C(CCC3C1(Cl)C2(Cl)Cl)C1(Cl)C(Cl)=C(Cl)C4(Cl)C1(Cl)Cl	0
CCCCC(CC)COP(=O)(Oc1ccccc1)Oc1ccccc1	0
CCCCC(CC)COP(=O)(Oc1ccccc1)Oc1ccccc1	0
CC(O)[C@H](N)C(O)=O	0
CCCC.CC(C)C.CCCCC.CCC(C)C.C1CCCC1.CCCCCC.c1ccccc1.CCCCCCC.Cc1ccccc1.CCCCCCCC.CCCCCCCCC.CCCCCCCCCC.CCCCCCCCCCC.CCCCCCCCCCCC	1
CCCC.CC(C)C.CCCCC.CCC(C)C.C1CCCC1.CCCCCC.c1ccccc1.CCCCCCC.Cc1ccccc1.CCCCCCCC.CCCCCCCCC.CCCCCCCCCC.CCCCCCCCCCC.CCCCCCCCCCCC	1
CCCC.CC(C)C.CCCCC.CCC(C)C.C1CCCC1.CCCCCC.c1ccccc1.CCCCCCC.Cc1ccccc1.CCCCCCCC.CCCCCCCCC.CCCCCCCCCC.CCCCCCCCCCC.CCCCCCCCCCCC	0
CCCC.CC(C)C.CCCCC.CCC(C)C.C1CCCC1.CCCCCC.c1ccccc1.CCCCCCC.Cc1ccccc1.CCCCCCCC.CCCCCCCCC.CCCCCCCCCC.CCCCCCCCCCC.CCCCCCCCCCCC	0
CCCC.CC(C)C.CCCCC.CCC(C)C.C1CCCC1.CCCCCC.c1ccccc1.CCCCCCC.Cc1ccccc1.CCCCCCCC.CCCCCCCCC.CCCCCCCCCC.CCCCCCCCCCC.CCCCCCCCCCCC	0
CCCC.CC(C)C.CCCCC.CCC(C)C.C1CCCC1.CCCCCC.c1ccccc1.CCCCCCC.Cc1ccccc1.CCCCCCCC.CCCCCCCCC.CCCCCCCCCC.CCCCCCCCCCC.CCCCCCCCCCCC	0
CCCC.CC(C)C.CCCCC.CCC(C)C.C1CCCC1.CCCCCC.c1ccccc1.CCCCCCC.Cc1ccccc1.CCCCCCCC.CCCCCCCCC.CCCCCCCCCC.CCCCCCCCCCC.CCCCCCCCCCCC	0
CCCC.CC(C)C.CCCCC.CCC(C)C.C1CCCC1.CCCCCC.c1ccccc1.CCCCCCC.Cc1ccccc1.CCCCCCCC.CCCCCCCCC.CCCCCCCCCC.CCCCCCCCCCC.CCCCCCCCCCCC	1
CCCC.CC(C)C.CCCCC.CCC(C)C.C1CCCC1.CCCCCC.c1ccccc1.CCCCCCC.Cc1ccccc1.CCCCCCCC.CCCCCCCCC.CCCCCCCCCC.CCCCCCCCCCC.CCCCCCCCCCCC	1
CCCC.CC(C)C.CCCCC.CCC(C)C.C1CCCC1.CCCCCC.c1ccccc1.CCCCCCC.Cc1ccccc1.CCCCCCCC.CCCCCCCCC.CCCCCCCCCC.CCCCCCCCCCC.CCCCCCCCCCCC	0
CCCC.CC(C)C.CCCCC.CCC(C)C.C1CCCC1.CCCCCC.c1ccccc1.CCCCCCC.Cc1ccccc1.CCCCCCCC.CCCCCCCCC.CCCCCCCCCC.CCCCCCCCCCC.CCCCCCCCCCCC	0
CCCC.CC(C)C.CCCCC.CCC(C)C.C1CCCC1.CCCCCC.c1ccccc1.CCCCCCC.Cc1ccccc1.CCCCCCCC.CCCCCCCCC.CCCCCCCCCC.CCCCCCCCCCC.CCCCCCCCCCCC	0
CCCC.CC(C)C.CCCCC.CCC(C)C.C1CCCC1.CCCCCC.c1ccccc1.CCCCCCC.Cc1ccccc1.CCCCCCCC.CCCCCCCCC.CCCCCCCCCC.CCCCCCCCCCC.CCCCCCCCCCCC	0
[Co+2].[O-]C([O-])=O	0
[Co+2].[O-]C([O-])=O	0
[Co+2].[O-]C([O-])=O	0
[Co+2].[O-]C([O-])=O	0
[Co+2].[O-]C([O-])=O	0
[Co+2].[O-]C([O-])=O	0
[Co+2].[O-]C([O-])=O	0
[Co+2].[O-]C([O-])=O	1
[Co+2].[O-]C([O-])=O	0
[Co+2].[O-]C([O-])=O	0
[Co+2].[O-]C([O-])=O	0
[Co+2].[O-]C([O-])=O	0
[Co+2].[O-]C([O-])=O	0
[Na+].CC([O-])=O.OCCO.OCCOCCO	0
CCCCC(CC)COC(=O)CSCC(=O)OCC(CC)CCCC	0
CC1CCCO1	0
S	0
Cc1ccccc1	0
[Na+].Nc1c(N=Nc2cc(Nc3nc(Cl)nc(Nc4cccc(c4)S(=O)(=O)CCOS(O)(=O)=O)n3)ccc2S(O)(=O)=O)c(cc2cc(c(N=Nc3ccc4c(cccc4c3S([O-])(=O)=O)S(O)(=O)=O)c(O)c12)S(O)(=O)=O)S(O)(=O)=O	1
CC(C)(C)CC(C)(C)c1cc(c(O)c(c1)C(C)(C)c1ccccc1)-n1nc2ccccc2n1	0
O=NN1CN2CN(C1)CN(C2)N=O	1
CC(C)CCCCCCCO.CC(C)CCCCCCOS(=O)(=O)O[Na].CC(C)CCCCCCCOS(=O)(=O)O[Na].CC(C)CCCCCCCCOS(=O)(=O)O[Na]	0
CC(C)CCCCCCCO.CC(C)CCCCCCOS(=O)(=O)O[Na].CC(C)CCCCCCCOS(=O)(=O)O[Na].CC(C)CCCCCCCCOS(=O)(=O)O[Na]	0
[O-2].[O-2].[O-2].[Sb+3].[Sb+3].O=[Ca].O=[Si]=O.O=[Ti]=O	0
CC(=O)O[C@H]1C[C@@H]2CC[C@@]1(C)C2(C)C	0
CC(C)(c1ccccc1)c1ccc(O)cc1	0
CC(C)(c1ccccc1)c1ccc(O)cc1	0
Oc1cc(Cl)ccc1Oc1ccc(Cl)cc1	0
O[Fe]=O	0
[Co]	0
[Co]	0
[Co]	0
[Co]	0
[Co]	0
[Co]	0
[Co]	1
[Co]	0
[Co]	0
[Co]	0
[Co]	0
[Co]	0
[Co]	0
[Cl-].[Cl-].[Cl-].[Cl-].CCCCCCCCCCCCCCCCCC(=O)OCC[N+](C)(C)CCO.CCCCCCCCCCCCCCCC(=O)OCC[N+](C)(C)CCOC(=O)CCCCCCCCCCCCCCC.CCCCCCCCCCCCCCCCCC(=O)OCC[N+](C)(C)CCOC(=O)CCCCCCCCCCCCCCC.CCCCCCCCCCCCCCCCCC(=O)OCC[N+](C)(C)CCOC(=O)CCCCCCCCCCCCCCCCC	0
CC(C)C1CC=C(C)C=C1.CC(C)C1CC=C(C)CC=1.CC(C)c1ccc(C)cc1.CC(=C)C1CCC(C)=CC1.CC(C)=CCCC(=C)C=C.CC1=CCC2CC1C2(C)C.CC1(C)C2CCC(=C)C1C2.CC1CCC(CC=1)C(C)(C)O.CC12CCC(CC1)C(C)(C)O2.CC1CCC2C1C1C(CCC2=C)C1(C)C	0
[Zr].CCC(C)(CCC(C)C)C(O)=O	0
[Na+].[Na+].[Na+].[Na+].[Na+].[Na+].[Na+].[Na+].[Al+3].[Al+3].[Al+3].[Al+3].[Al+3].[Al+3].[S-]S[S-].[O-][Si]([O-])([O-])[O-].[O-][Si]([O-])([O-])[O-].[O-][Si]([O-])([O-])[O-].[O-][Si]([O-])([O-])[O-].[O-][Si]([O-])([O-])[O-].[O-][Si]([O-])([O-])[O-]	0
C[Si](C)(C)N[Si](C)(C)C	0
OCC(O)CO.CCC(O)(O)OC(O)(O)CC.OCC1OC(=O)C(CO)OC1=O.CCCCCCCCCCCCCCCC(O)=O.CCCCCCCCCCCCCCCCCC(O)=O	0
CC(O)COc1ccccc1	0
CCO.CC(C)O	0
CCO.CC(C)O	0
CCO.CC(C)O	0
Cc1ccccc1S(N)(=O)=O	0
[Sb]	0
OCC(O)CO	0
[O-][N+](=O)C1NNC(=O)N=1	0
[O-][N+](=O)C1NNC(=O)N=1	0
CC(=O)Nc1ccc(cc1)S(Cl)(=O)=O	0
[Fe]	0
[Fe]	1
[O-][N+](=O)N1CN(CN(C1)[N+]([O-])=O)[N+]([O-])=O	0
S(Sc1nc2ccccc2s1)c1nc2ccccc2s1	0
CCOc1cc2N=C3C(NC(C)=O)=C4Oc5cc(NC(=O)c6ccccc6)c(OCC)cc5N=C4C(NC(C)=O)=C3Oc2cc1NC(=O)c1ccccc1	0
CCCCCCCCCCCCCCCCc1cccc2ccccc12	0
CCOC(=O)CC(CC(=O)OCC)(OC(C)=O)C(=O)OCC	0
CCCCCCCCCCCCCCCCCCCCO	0
CCCCCCCCCCCCCCCCCCCCO	0
COC(=O)[C@]1(C)CC[C@@H](CC1)C(C)C.COC(=O)[C@@]1(C)CC[C@@H](CC1)C(C)C.COC(=O)C(C)(C)[C@H]1CC[C@@H](C)CC1.COC(=O)C(C)(C)[C@@H]1CC[C@@H](C)CC1	0
[NH4+].[NH4+].CCCCCCCCCCCCCCCC([O-])=O.CCCCCCCCCCCCCCCCCC([O-])=O	0
CC(C)C(O)C(C)(C)CO	0
Nc1nc(N)nc(N)n1.O=C1NC(=O)NC(=O)N1	0
Nc1nc(N)nc(N)n1.O=C1NC(=O)NC(=O)N1	0
CCC(Cc1ccccc1)(N(C)C)C(=O)c1ccc(cc1)N1CCOCC1	0
CCC(Cc1ccccc1)(N(C)C)C(=O)c1ccc(cc1)N1CCOCC1	0
CCC(Cc1ccccc1)(N(C)C)C(=O)c1ccc(cc1)N1CCOCC1	0
[Na+].CC(C)CC(C)OC(=O)CC(C(=O)OC(C)CC(C)C)S([O-])(=O)=O	0
OC(=O)C1CCC(CC1)C(O)=O.OC(=O)[C@@H]1CC[C@H](CC1)C(O)=O	0
CC(C)CC(C)(C)CC(C)(C)C.CC(CC(C)(C)C)CC(C)(C)C	0
OCCO.CCCCCCCCCCCCCCCC(=O)OCCO.CCCCCCCCCCCCCCCCCC(=O)OCCO.CCCCCCCCCCCCCCCC(=O)OCCOC(=O)CCCCCCCCCCCCCCC.CCCCCCCCCCCCCCCCCC(=O)OCCOC(=O)CCCCCCCCCCCCCCC.CCCCCCCCCCCCCCCCCC(=O)OCCOC(=O)CCCCCCCCCCCCCCCCC	0
NP(N)(=O)Nc1ccccc1[N+]([O-])=O	0
[Na+].[Na+].[Cl-].OCP(O)([O-])=O	0
O=S1(=O)CCCC1	1
O=S1(=O)CCCC1	1
CC(=O)C(\N=N\c1cc(ccc1Cl)C(=O)Nc1cc(ccc1Oc1ccc(Cl)cc1)C(F)(F)F)C(=O)Nc1cc(Cl)c(NC(=O)C(\N=N\c2cc(ccc2Cl)C(=O)Nc2cc(ccc2Oc2ccc(Cl)cc2)C(F)(F)F)C(C)=O)cc1C	0
CC1(C)CC(=O)CC(C)(C)N1[O-]	1
CCCCCCCCC=C	0
NCCO	0
CCCCCCCCCCCCC(CCCCCCCCCC)C(O)=O	0
CCCCCCCCCCCCCCCCCCP(=O)(OC)OC	0
O	0
O	0
O	0
O	0
O	0
O	0
O	0
O	0
CCCSP(=O)(OCC)Oc1ccc(Br)cc1Cl	0
CC(CCl)OP(=O)(OC(C)CCl)OC(C)CCl	0
N.N.N.N.[Pd+2].OC([O-])=O.OC([O-])=O	0
CCc1ccc(O)cc1.CCc1cccc(O)c1.Cc1cc(C)cc(O)c1.Cc1ccc(O)cc1C	0
FF	1
[Ba+2].[O-]C(=O)c1ccccc1.[O-]C(=O)c1ccccc1	1
[Ba+2].[O-]C(=O)c1ccccc1.[O-]C(=O)c1ccccc1	0
[Na].Nc1cc(C(O)=O)c(\N=N/c2ccc(cc2S(O)(=O)=O)S(=O)(=O)CCOS(O)(=O)=O)c(N)c1\N=N\c1ccc(cc1)S(=O)(=O)CCS(O)(=O)=O	1
Oc1ccc(Cl)cc1Cl	1
O.CCCCCOCC1CO1.OCC(CCl)OCCCCOCC1CO1.ClCC(COCCCCOCC1CO1)OC1CO1	1
CCCC(O)CO	0
SCCSCC(CS)SCCS	0
CO[Si](CCCCl)(OC)OC	1
CCCCN	0
CC(COC(=O)C(C)=C)OC(=O)Nc1ccc(Cc2ccc(NC(=O)OC(C)COC(=O)C(C)=C)cc2)cc1.CC(COCC(C)OC(=O)Nc1ccc(Cc2ccc(NC(=O)OC(C)COC(=O)C(C)=C)cc2)cc1)OC(=O)Nc1ccc(Cc2ccc(NC(=O)OC(C)COC(=O)C(C)=C)cc2)cc1.CC(COCC(C)OC(=O)Nc1ccc(Cc2ccc(NC(=O)OC(C)COC(=O)C(C)=C)cc2)cc1)OC(=O)Nc1ccc(Cc2ccc(NC(=O)OC(C)COCC(C)OC(=O)Nc3ccc(Cc4ccc(NC(=O)OC(C)COC(=O)C(C)=C)cc4)cc3)cc2)cc1.CC(COCC(C)OC(=O)Nc1ccc(Cc2ccc(NC(=O)OC(C)COCC(C)OC(…	0
Nc1ccccc1	0
Nc1ccccc1	1
Nc1ccccc1	1
Nc1ccc(\N=N\c2ccc(NS(=O)(=O)c3ccc(cc3)\N=N\c3c(O)c4c(N)c(\N=N\c5ccc(cc5)[N+]([O-])=O)c(cc4cc3S(=O)(=O)O[Na])S(=O)(=O)O[Na])cc2)c(N)c1	0
CC(COC(=O)C=C)OCC(C)(C)COC(=O)C=C	0
CCCCCCCCCCCCCCC=C	0
CCC(C)(C)[C@@H]1CCCC[C@@H]1OC(C)=O.CCC(C)(C)[C@H]1CCCC[C@@H]1OC(C)=O	0
[Ba+2].Oc1ccc2ccccc2c1N=Nc1ccc2ccccc2c1S([O-])(=O)=O.Oc1ccc2ccccc2c1N=Nc1ccc2ccccc2c1S([O-])(=O)=O	0
[Cl-].[Ag+]	0
[Cl-].[Ag+]	0
[Cl-].[Ag+]	0
[Cl-].[Ag+]	1
[Cl-].[Ag+]	1
C[Si]1(C)O[Si](C)(C)O[Si](C)(C)O1	0
O.CCC(C)(CCC(C)C)C(O)=O.CC(C)(C)CC(C)(C)CC(=O)O[Ca]OC(=O)CC(C)(C)CC(C)(C)C	0
CCCCCCCCCCCC.CCCCCCCCCCC=C.CCCCCCC1CCCCC1.CCCCCCCCCCCCC.CCCCCCCC1CCCCC1.CCCCCCCCCCCCCC.CCCCCCCCC1CCCCC1.CCCCCCCCCCCCCCC.CCCCCCCCCCCCCCCC.CCCCCCCCCCCCCCCCCC.CCCCCCCCCCCCCCCCCCCC.CCCCCCCCCCCCCCCCCCC=C.CCCCCCCCCCCCCCCCCCCCCC.CCCCCCCCCCCCCCCCCCCCC=C	0
CC1CCCCC1OC(C)=O	0
CCCCOC(=O)CCCCC(=O)OCCCC	0
CCCCOC(=O)CCCCC(=O)OCCCC	0
O=P(Oc1ccccc1)(Oc1ccccc1)Oc1ccccc1	0
OCCSCCO	0
CC(C)(C)CC(C)(C)c1ccc(Nc2ccc(cc2)C(C)(C)CC(C)(C)C)cc1	0
CO[Si](OC)(ON=C(C)C)C=C.CO[Si](O\N=C(\C)C)(O\N=C(\C)C)C=C.C\C(C)=N\O[Si](O\N=C(/C)C)(O\N=C(\C)C)C=C	0
CO[Si](OC)(ON=C(C)C)C=C.CO[Si](O\N=C(\C)C)(O\N=C(\C)C)C=C.C\C(C)=N\O[Si](O\N=C(/C)C)(O\N=C(\C)C)C=C	0
CO[Si](OC)(ON=C(C)C)C=C.CO[Si](O\N=C(\C)C)(O\N=C(\C)C)C=C.C\C(C)=N\O[Si](O\N=C(/C)C)(O\N=C(\C)C)C=C	0
OCNC(=O)N(CO)C1N(CO)C(=O)N(CO)C1=O	1
Sc1nc2ccccc2s1	0
[Co+2].CCC([O-])=O.CCC([O-])=O	0
[Co+2].CCC([O-])=O.CCC([O-])=O	0
[Co+2].CCC([O-])=O.CCC([O-])=O	0
[Co+2].CCC([O-])=O.CCC([O-])=O	0
[Co+2].CCC([O-])=O.CCC([O-])=O	0
[Co+2].CCC([O-])=O.CCC([O-])=O	0
[Co+2].CCC([O-])=O.CCC([O-])=O	0
[Co+2].CCC([O-])=O.CCC([O-])=O	0
[Co+2].CCC([O-])=O.CCC([O-])=O	0
[Co+2].CCC([O-])=O.CCC([O-])=O	0
[Co+2].CCC([O-])=O.CCC([O-])=O	0
[Co+2].CCC([O-])=O.CCC([O-])=O	1
[Co+2].CCC([O-])=O.CCC([O-])=O	0
O[Co]=O	0
O[Co]=O	0
O[Co]=O	0
O[Co]=O	0
O[Co]=O	0
O[Co]=O	0
O[Co]=O	0
O[Co]=O	0
O[Co]=O	0
O[Co]=O	0
O[Co]=O	0
O[Co]=O	1
O[Co]=O	0
CCC(COC(=O)C(C)=C)(COC(=O)C(C)=C)COC(=O)C(C)=C	0
F[P-](F)(F)(F)(F)F.CC(=O)c1ccc(Sc2ccc(cc2)[S+](c2ccc(Sc3ccc(cc3)C(C)=O)cc2)c2ccc(Sc3ccc(cc3)C(C)=O)cc2)cc1	0
[K+].[K+].F[Zr-2](F)(F)(F)(F)F	0
FC(F)=C(F)OC(F)(F)F	0
NC(N)=O	1
CCCCCCCCCCCC(=O)OC=C	0
CCCCCCC(C)C.CCCCCCCC(C)C.CCCCCCCCC(C)C.CCCCCCCCCC(C)C.CCCCCCCCCCC(C)C	0
CCCCCCCCCCCCCCCC(=O)OC.CCCCCCCCCCCCCCCCCC(=O)OC.CCCCCCCC\C=C/CCCCCCCC(=O)OC.CCCCCCCCC(O)C(O)CCCCCCCC(=O)OC	0
CCCCCC1CCC(CC1)C1CCC(CCC)CC1	0
CC1(C)S[C@@H]2[C@H](NC(=O)[C@H](N)c3ccccc3)C(=O)N2[C@H]1C(O)=O	0
[Li+].[Na+].[Mg+2].[O-][Si]([O-])=O	0
[Ag+].[Ag+].[O-]S([O-])(=O)=O	0
[Ag+].[Ag+].[O-]S([O-])(=O)=O	0
[Ag+].[Ag+].[O-]S([O-])(=O)=O	1
[Ag+].[Ag+].[O-]S([O-])(=O)=O	1
[Ag+].[Ag+].[O-]S([O-])(=O)=O	0
CN(C)Cc1cc(CN(C)C)c(O)c(CN(C)C)c1	0
CCCCC(CC)COC(=O)C(C#N)=C(c1ccccc1)c1ccccc1	0
CC(C)CCCCCCCOC(=O)CCCCCCCC(=O)OCCCCCCCC(C)C	0
Clc1ccccn1	1
C=CC=C.CCCCC.CC\C=C\C.CCC(C)C.CC=C(C)C.CC(=C)C=C.C1CC=CC1.CCCCCC.CCCC(C)C.CCC(C)CC.CC1CCCC1.CC1CCCC=1.C1CCCCC1.c1ccccc1.CCCCC(C)C.Cc1ccccc1.CCc1ccccc1.Cc1ccc(C)cc1.Cc1cccc(C)c1.Cc1cccc(C)c1.Cc1ccccc1C.C=Cc1ccccc1.CC(C)c1ccccc1.Cc1ccc(C=C)cc1.C1C=Cc2ccccc12.CCCCc1ccccc1.CCc1cccc(C)c1C.CC(C)c1ccc(C)cc1.C1C=CC2C3CC(C=C3)C12.c1ccc2ccccc2c1	1
C=CC=C.CCCCC.CC\C=C\C.CCC(C)C.CC=C(C)C.CC(=C)C=C.C1CC=CC1.CCCCCC.CCCC(C)C.CCC(C)CC.CC1CCCC1.CC1CCCC=1.C1CCCCC1.c1ccccc1.CCCCC(C)C.Cc1ccccc1.CCc1ccccc1.Cc1ccc(C)cc1.Cc1cccc(C)c1.Cc1cccc(C)c1.Cc1ccccc1C.C=Cc1ccccc1.CC(C)c1ccccc1.Cc1ccc(C=C)cc1.C1C=Cc2ccccc12.CCCCc1ccccc1.CCc1cccc(C)c1C.CC(C)c1ccc(C)cc1.C1C=CC2C3CC(C=C3)C12.c1ccc2ccccc2c1	0
CC(=O)O[C@@H]1CC[C@H](CC1)C(C)(C)C.CC(=O)O[C@@H]1CC[C@@H](CC1)C(C)(C)C	0
CN(CCOC(=O)C=C)S(=O)(=O)C(F)(F)C(F)(F)C(F)(F)C(F)(F)F	0
Cc1cc(ccc1O)C1(CCCCC1)c1ccc(O)c(C)c1	0
OCCNc1ccc(cc1[N+]([O-])=O)N(CCO)CCO	0
CCCCCCCCCCC	0
CO[Si](C)(OC)OC	1
CC1CO1	1
CCCCCCCCCO	0
CCCCCCCCCO	0
[Na]OS(=O)(=O)CCCSc1ccc(C#N)c(c1)C#N	0
[OH-].[OH-].[Ca+2].[Ca+2].[O-][O-]	0
CC(C)(C)CC(C)(C)NC(=O)C=C	0
CN	1
NCCCCCCCCCCC(O)=O	0
[Li+].FC(F)(F)S(=O)(=O)[N-]S(=O)(=O)C(F)(F)F	0
O	0
O	0
CCCCCCCCCCCCOCC(O)CO.CCCCCCCCCCCCOCC(CO)OCC(O)CO	0
CCCCCCCCCCCCCCCCCCO	0
CCCCCCCCCCCCCCCCCCO	0
CCCCCC(C)CO	0
CCCCCCCCCCCCCCC=C	0
[Na+].[Na+].[O-][S+]([O-])S([O-])(=O)=O	0
[Na+].[Na+].[O-][S+]([O-])S([O-])(=O)=O	0
[Na+].[Na+].[O-][S+]([O-])S([O-])(=O)=O	0
C[SiH]1O[SiH](C)O[SiH](C)O[SiH](C)O1	0
C[Si](C)(Cl)Cl	0
CCCCCCC(CCCCCCCCCCC(=O)OCC(COC(C)=O)OC(C)=O)OC(C)=O.CCCCCCC(CCCCCCCCCCC(=O)OC(COC(C)=O)COC(C)=O)OC(C)=O	0
CCCCCCC(CCCCCCCCCCC(=O)OCC(COC(C)=O)OC(C)=O)OC(C)=O.CCCCCCC(CCCCCCCCCCC(=O)OC(COC(C)=O)COC(C)=O)OC(C)=O	0
CCCCC(CC)COC(=O)c1ccccc1C(=O)OCC(CC)CCCC	0
CCCCC(CC)COC(=O)c1ccccc1C(=O)OCC(CC)CCCC	0
CCCCC(CC)COC(=O)c1ccccc1C(=O)OCC(CC)CCCC	0
CCCCC(CC)COC(=O)c1ccccc1C(=O)OCC(CC)CCCC	0
CCOC(=O)O[Mg]OC(=O)OCC	0
CCOC(=O)O[Mg]OC(=O)OCC	0
COC(C)(C)CCO	0
O=C(c1ccccc1)c1ccccc1	0
CCCC1CCC(CC1)C1CCC(CC1)C=CC	0
OC(=O)C=C.OCCN(CC[NH2+]CCC(O)=O)CCC(O)=O.CCCCCCCCCCCC[N+](C)(C)CC(O)=O.CCCCCCCCCCCC[N+](C)(C)CC(=O)NCCNCCO.CCCCCCCCCCCCCC[N+](C)(C)CC(=O)NCCNCCO.CCCCCCCCCCCC[N+](C)(C)CC(=O)NCCN(CCO)CCC(O)=O.CCCCCCCCCCCC[N+](C)(C)CC(=O)NCCN(CCO)CCC(O)=O.CCCCCCCCCCCC[N+](C)(C)CC(=O)NCCN(CCO)C(=O)C[N+](C)(C)CCCCCCCCCCCC.CCCCCCCCCCCCCC[N+](C)(C)CC(=O)NCCN(CCO)C(=O)C[N+](C)(C)CCCCCCCCCCCC	0
O=[Mn]=O	0
CCCCCCCCCCCCCCC	0
[Zn+2].CCCCCCCCCCCCc1ccc(OP([S-])(=S)Oc2ccc(CCCCCCCCCCCC)cc2)cc1.CCCCCCCCCCCCc1ccc(OP([S-])(=S)Oc2ccc(CCCCCCCCCCCC)cc2)cc1	1
[Zn+2].CCCCCCCCCCCCc1ccc(OP([S-])(=S)Oc2ccc(CCCCCCCCCCCC)cc2)cc1.CCCCCCCCCCCCc1ccc(OP([S-])(=S)Oc2ccc(CCCCCCCCCCCC)cc2)cc1	0
[Zn+2].CCCCCCCCCCCCc1ccc(OP([S-])(=S)Oc2ccc(CCCCCCCCCCCC)cc2)cc1.CCCCCCCCCCCCc1ccc(OP([S-])(=S)Oc2ccc(CCCCCCCCCCCC)cc2)cc1	0
CCCCCCCC[Sn](CCCCCCCC)(SCC(=O)OCCCCCC(C)C)SCC(=O)OCCCCCC(C)C.CCCCCCCC[Sn](SCC(=O)OCCCCCC(C)C)(SCC(=O)OCCCCCC(C)C)SCC(=O)OCCCCCC(C)C	1
CCCC.C\C=C/C.C\C=C\C.CCCCC.CCCC=C.CC\C=C/C.CC\C=C\C.CCC(C)C.CCC(C)=C.C\C=C\C=C.CC=C(C)C.CC(C)C=C.CC(=C)C=C.CC(C)(C)C.C1CCCC1.C1CC=CC1.C1C=CC=C1.CCCCCC.CCCC(C)C.CC\C=C\CC.CCC(C)CC.CCC(C)(C)C.CC(C)C(C)=C.CC1CCCC=1.CCCCCCC.Cc1ccccc1.CCCCCCCC.CCCCCCC=C.CCCCCC(C)C.CCCCC(C)CC.CCCC(CC)CC.CCC(CC)C(C)C.CCc1ccccc1.CCC(C)(CC)CC.CCC1(C)CCCC1.CC(C)C(C)C(C)C.CC1CC(C)C(C)C1.C[C@H]1CCCC[C@@H]1C.Cc1ccc(C)cc1.Cc1c…	0
[H+].[H+].Cl[Pt-2](Cl)(Cl)(Cl)(Cl)Cl	1
[Ba+2].[O-][Cr]([O-])(=O)=O	0

## Sheet: in-vivo micronuclei
SMILES	y
ClC(Cl)Br	0
COC(=O)[C](Cc1ccccc1)NC(=O)[C](N)CC(=O)O	0
CC(=O)OC=C(C)CCC=C(C)C	0
C[C@@]12CC[C]3[C](CCc4cc(O)ccc43)[C]1CC[C]2O	0
O=C(c1ccccc1)c1ccccc1	0
Cc1c[nH]cn1	0
O=[N+]([O-])C=Cc1ccco1	0
C=CCc1ccc(O)c(OC)c1	0
O=C1NC(=O)C(c2ccccc2)(c2ccccc2)N1	0
O=CC=Cc1ccccc1	0
CCNC(=O)NC(=O)C(C#N)=NOC	0
ClC(Cl)(Cl)Cl	0
O=C(c1ccccc1)C(O)c1ccccc1	0
CC(C)(c1ccc(O)cc1)c1ccc(O)cc1	0
Cc1ccc(N)cc1N	0
COC(=O)CCC(=O)OC	0
CCCCC(CC)COC(=O)CCCCC(=O)OCC(CC)CCCC	0
CC1(C)CCC2(C(=O)OC3OC(CO)C(O)C(O)C3O)CCC3(CO)C(=CCC4C5(C)CC(O)C(O)C(C)(C(=O)OC6OC(CO)C(O)C(O)C6O)C5CCC43C)C2C1	0
O=C1CCCCCN1	0
CC(C)Nc1nc(Cl)nc(NCC(=O)O)n1	0
BrC(Br)Br	0
CC(C)C1(C)N=C(c2ncccc2C(=O)O)NC1=O	0
Oc1cc(Cl)ccc1Oc1ccc(Cl)cc1Cl	0
CCCCCCCCCCCCCCCCCCCc1cccc(O)c1C(=O)O	0
COP(=O)(OC)OC=C(Cl)Cl	0
O=c1[nH]c(=O)n([C@]2C[C@](O)[C@](CO)O2)cc1CCCl	0
C=C(C)C#N	0
CC(=O)OCc1ccccc1	0
Oc1c(Cl)c(Cl)c(Cl)c(Cl)c1Cl	0
C=CC(=O)NCO	0
C=CCOC(=O)c1ccccc1C(=O)OCC=C	0
Clc1ccccc1Cl	0
C=C(C)CCl	0
S=c1[nH]c2ccccc2s1	0
CCCCC1C(=O)N(c2ccccc2)N(c2ccccc2)C1=O	0
CC(=O)C(C)=O	0
NS(=O)(=O)c1cc(C(=O)O)c(NCc2ccco2)cc1Cl	0
C[C@@](N)(Cc1ccc(O)c(O)c1)C(=O)O	0
ON=C1CCCCC1	0
CCC1CO1	0
C=CCO	0
CCCCOCCO	0
O=C1c2cccc(O)c2C(=O)c2c(O)cccc21	0
COC(=O)c1ccc(C(=O)OC)cc1	0
Oc1ccccc1O	0
CCOc1cc(C=O)ccc1O	0
COc1cc(C=O)ccc1O	0
CC(=O)C=Cc1ccccc1	0
Oc1cccc2cccnc12	0
CC1CCC(C(C)C)C(O)C1	0
C=CC(=O)CC	0
NCCCCCCCCCCC(=O)O	0
Nc1ccc(N)c2c1C(=O)c1c(N)ccc(N)c1C2=O	0
CC(=O)Nc1ccc(N=Nc2cc(C)ccc2O)cc1	0
Cc1ccc(O)c(O)c1	0
COc1c2ccoc2cc2oc(=O)ccc12	0
COc1ccc2c3c([nH]c2c1)[C]1C[C]2[C](CN1CC3)C[C@](OC(=O)c1cc(OC)c(OC)c(OC)c1)[C@@](OC)[C@]2C(=O)OC	0
OCC(O)CI	0
CC(I)C1OCC(CO)O1	0
C=CCN=C=S	0
CN(C)N	0
O=C1CN(N=Cc2ccc([N+](=O)[O-])o2)C(=O)N1	0
Brc1cc(Br)c(-c2cc(Br)c(Br)cc2Br)cc1Br	0
C=C(C#N)C(=O)OCC	0
CCCCC(CC)COP(=O)(OCC(CC)CCCC)OCC(CC)CCCC	0
CC(C)C=O	0
CCCCOC(=O)c1ccccc1C(=O)OCc1ccccc1	0
CCOc1ccc2c(c1)C(C)=CC(C)(C)N2	0
O=C1C=CCCC1	0
CCC(C)=NO	0
Cc1cccc([N+](=O)[O-])c1	0
ClCCOCOCCCl	0
CCCCCCCCCCCCOCCO	0
O=C(O[C@@H]1Cc2c(O)cc(O)cc2O[C@@H]1c1cc(O)c(O)c(O)c1)c1cc(O)c(O)c(O)c1	0
CC(C)=CCC/C(C)=C/CC/C(C)=C/CO	0
O=c1cc(-c2ccc(Br)cc2)oc2ccccc12	0
CCN(CC)CCOCC[C@H]1CCC2C3C(CC[C@@]21C)c1ccc(OS(N)(=O)=O)cc1C[C@H]3C	0
Cc1c(C)c2c(c(C)c1OCC(=O)O)CC[C@@](C)(CCC[C@H](C)CCC[C@H](C)CCCC(C)C)O2	0
O=C(O)C(Cl)Cl	0
CC(O)COC(C)(C)C	0
O=C(O)C(Cl)(Cl)Cl	0
C#CCO	0
Nc1cccc2c(=O)[nH][nH]c(=O)c12	0
CC(C)=CCCC(C)=CC=O	0
NC(=O)NN=Cc1ccc([N+](=O)[O-])o1	0
CCc1ccccc1	0
C=CC#N	0
Nc1cccc(Cl)c1	0
Nc1nc(N)nc(N)n1	0
CCNCC	0
C1CCOC1	0
CC12CCC(C1)C(C)(C)C2=O	0
Cc1cc(C(C)(C)C)c(O)c(C(C)(C)C)c1	0
O=C1c2cc([N+](=O)[O-])ccc2-c2c1cc([N+](=O)[O-])cc2[N+](=O)[O-]	0
Cc1ccc2nc(-c3cccc(N)c3)sc2c1S(=O)(=O)O	0
COC(=O)c1ccccc1C(=O)OC	0
CN(C)NC(=O)CCC(=O)O	0
COC(C)(C)C	0
CC(C)(C)c1cc(O)ccc1O	0
Cc1ccc(N)cc1O	0
C1CCC2OC2C1	0
Cc1c(O)cccc1O	0
COC(=O)CCCCC(=O)OC	0
O=c1[nH]cnc2c1ncn2C1CCC(CO)O1	0
CC(Cl)(Cl)Cl	0
C[N+](=O)[O-]	0
ClC=C(Cl)Cl	0
C=C(C)C(=O)OC	0
Cc1ccccc1[N+](=O)[O-]	0
Nc1ccc2ccccc2c1	0
Cc1ccc2oc(=O)ccc2c1	0
CC(C)(C)c1ccc(O)c(O)c1	0
Nc1ccc([N+](=O)[O-])cc1N	0
Nc1cc([N+](=O)[O-])ccc1O	0
C[C@]12CC[C@H]3[C@@H](CCC4=CC(=O)CC[C@@]43C)[C@@H]1CCC2=O	0
C=CC(=O)NC(C)(C)C	0
C=C(C)C(=O)NCCCN(C)C	0
CC(=O)C1(C)CC2=C(CCCC2(C)C)CC1C	0
C1OC1C1CO1	1
C=CC=C	1
C=CC1CO1	1
CC(C)N=C=NC(C)C	1
NC(=Nc1ccccc1)Nc1ccccc1	1
Nc1ccccc1	1
c1ccccc1	1
CCOC(N)=O	1
CC1(C)[C@](C=C(Cl)C(F)(F)F)[C@]1C(=O)O[C](C#N)c1cccc(Oc2ccccc2)c1	1
Cc1cn([C@]2C[C@@](N=[N+]=[N-])[C@](CO)O2)c(=O)[nH]c1=O	1
Cc1ncc[nH]1	1
Nc1ccc(Cc2ccc(N)cc2)cc1	1
Clc1ccccc1	1
COS(C)(=O)=O	1
C=CC(N)=O	1
CN(C)c1ccc(N=Nc2ccccc2)cc1	1
O=C(O)CCl	1
C(=NC1CCCCC1)=NC1CCCCC1	1
O=P1(N(CCCl)CCCl)NCCCO1	1
Cc1c2ccccc2c(C)c2c1ccc1ccccc12	1
O=C1c2ccccc2C(=O)c2ccccc21	1
O=c1cc(CO)occ1O	1
CC(F)(Cl)Cl	1
CCOP(=S)(OCC)Oc1ccc2c(C)c(Cl)c(=O)oc2c1	1
CCOC(=O)CC(SP(=S)(OC)OC)C(=O)OCC	1
CN1COCN(Cc2cnc(Cl)s2)C1=N[N+](=O)[O-]	1
CN(C)c1ccc(C(c2ccccc2)c2ccc(N(C)C)cc2)cc1	1
O=c1[nH]cc(F)c(=O)[nH]1	1
Nc1ccc(Cl)cc1N	1
O=C(O)C(Br)Br	1
Cc1ccccc1N	1
CO[C@@]12[C]3[N][C]3CN1C1=C([C]2COC(N)=O)C(=O)C(N)=C(C)C1=O	1
CCCCC(CC)COC(=O)c1ccccc1C(=O)OCC(CC)CCCC	1
Cn1c([N+](=O)[O-])cnc1-c1nnc(N)s1	1
c1ccc2ncccc2c1	1
COc1cc2c(c(OC)c1OC)-c1ccc(OC)c(=O)cc1[C](NC(C)=O)CC2	1
C1COCCO1	1
c1ccoc1	1
Cn1c(N)nc2ncc(-c3ccccc3)cc21	1
C1CCC2CCCCC2C1	1
Nc1ncnc2c1nc(Cl)n2[C@]1O[C]2COP(=O)(O)O[C]2[C@@]1O	1
C=CC1(C)CO1	1
CC[C@]12C=CCN3CC[C@@]4([C]31)[C](N(C=O)c1cc(OC)c([C@]3(C(=O)OC)C[C]5C[N@@](CCc6c3[nH]c3ccccc63)C[C@@](O)(CC)C5)cc14)[C@@](O)(C(=O)OC)[C]2OC(C)=O	1
CN(Cc1cnc2nc(N)nc(N)c2n1)c1ccc(C(=O)N[C](CCC(=O)O)C(=O)O)cc1	1
C1CO1	1
C[C@@]12C[C@](O)[C@]3(F)[C](CCC4=CC(=O)C=C[C@]43C)[C]1C[C@@](C)[C@@]2(O)C(=O)CO	1
CCN(N=O)C(N)=O	1
C=CC(=C)C	1
C#C[C@@]1(O)CC[C]2[C]3CCc4cc(OC)ccc4[C]3CC[C@@]21C	1
C[C@@]12CCC(=O)C=C1CC[C]1[C]3CC[C@@](C)(O)[C@]3(C)C[C](O)[C@]12F	1
O=C1O[C]([C](O)CO)C(O)=C1O	1
OCC1CO1	1
Oc1ccccc1	1
COc1cccc2c1C(=O)c1c(O)c3c(c(O)c1C2=O)C[C@](O)(C(=O)CO)C[C]3O[C@]1C[C@](N)[C@](O)[C@](C)O1	1
CN1CCC[C]1c1cccnc1	1
CC(C)c1ccccc1	1
CC[C@]1(O)C(=O)OCc2c1cc1n(c2=O)-c2cc3ccccc3nc2C1	1
C[C]1CCCC(=O)CCCC=Cc2cc(O)cc(O)c2C(=O)O1	1
O=[N+]([O-])N=C1NCCN1Cc1ccc(Cl)nc1	1
NCP(=O)(O)O	1
O=C1OC(c2ccc(O)cc2)(c2ccc(O)cc2)c2ccccc21	1
O=C1OCCN1N=Cc1ccc([N+](=O)[O-])o1	1
O=C(O)Cc1ccccc1Nc1c(Cl)cccc1Cl	1
COCC(=O)N(c1c(C)cccc1C)C(C)C(=O)OC	1
c1ccc2c(c1)cc1ccc3cccc4ccc2c1c34	1
CCOS(C)(=O)=O	1
CC(C)(c1ccc(O)c([N+](=O)[O-])c1)c1ccc(O)c([N+](=O)[O-])c1	1
CCOC(=O)Nc1ccc(SC[C]2CO[C@](Cn3ccnc3)(c3ccc(Cl)cc3Cl)O2)cc1	1
[O-][Cl+]O	1
Cc1occc(=O)c1O	1
CC1(C)[C@](C=C(Br)Br)[C@]1C(=O)O[C](C#N)c1cccc(Oc2ccccc2)c1	1
c1ccc(N=NNc2ccccc2)cc1	1
CNC(=O)ON=CC(C)(C)SC	1
CN(N=O)C(=N)N[N+](=O)[O-]	1
COc1cc([C@]2[C]3C(=O)OC[C]3[C@@](O[C@]3O[C]4CO[C@@](C)O[C]4[C@](O)[C@]3O)c3cc4c(cc32)OCO4)cc(OC)c1O	1
CCC(=O)CCCCC[C@]1NC(=O)[C]2CCCCN2C(=O)[C@]([C](C)CC)NC(=O)[C@](CC2=CN(OC)C3C=CC=CC23)NC1=O	1
CNC(=O)Oc1cccc2c1OC(C)(C)C2O	1
CN(N=O)C(=O)Oc1cccc2c1OC(C)(C)C2	1
CC(Cl)Cl	1
NC(=O)C1CO1	1
C=Cc1ccccc1	1
Cc1cc(O)c2c(c1)C(=O)c1cc(O)cc(O)c1C2=O	1
OC(O)C(Cl)(Cl)Cl	1
Oc1ccc(O)cc1	1
O=C(O)c1cc(N=Nc2ccc(S(=O)(=O)Nc3ccccn3)cc2)ccc1O	1
CCC1(c2ccccc2)C(=O)NCNC1=O	1
CC(C)=CCl	1
Nc1ncnc2c1ncn2[C@]1CC[C@](CO)O1	1
Cc1c2oc3c(C)ccc(C(=O)NC4C(=O)NC(C(C)C)C(=O)N5CCCC5C(=O)N(C)CC(=O)N(C)C(C(C)C)C(=O)OC4C)c3nc-2c(C(=O)NC2C(=O)NC(C(C)C)C(=O)N3CCCC3C(=O)N(C)CC(=O)N(C)C(C(C)C)C(=O)OC2C)c(N)c1=O	1
CCCC[C](C)[C](OC(=O)C[C](CC(=O)O)C(=O)O)[C](C[C](C)C[C](O)CCCC[C](O)C[C](O)[C](C)N)OC(=O)C[C](CC(=O)O)C(=O)O	1
C1CN1c1nc(N2CC2)nc(N2CC2)n1	1
CC(C)CON=O	1
ClC=CCCl	1
Cn1c(=O)c2[nH]cnc2n(C)c1=O	1
Nc1ccc(Oc2ccc(N)cc2)cc1	1
c1cc(OCC2CO2)cc(OCC2CO2)c1	1
C=CCOCC1CO1	1
BrCCBr	1
C=COC(C)=O	1
Oc1cccc(O)c1	1
CCCC=NO	1
O=CCCCC=O	1
C=CC(=O)NCNC(=O)C=C	1
COC(=O)CCCC(=O)OC	1
Brc1c(Br)c(Br)c(Oc2c(Br)c(Br)c(Br)c(Br)c2Br)c(Br)c1Br	1
CCN(CC)CC	1
CCCOC(=O)c1cc(O)c(O)c(O)c1	1
NC(=O)NO	1
CCCCCCc1ccc(O)cc1O	1
Clc1ccc(N=Nc2ccc(Cl)c(Cl)c2)cc1Cl	1
CC=CC=CC=O	1
Nc1ccc(S(=O)(=O)Nc2ccccn2)cc1	1
CC1=CC(C)(C)Nc2ccccc21	1
N[C](Cc1ccc(N(CCCl)CCCl)cc1)C(=O)O	1
CN(C)C(=O)Nc1ccc(Cl)cc1	1
Nc1nc(=S)c2[nH]cnc2[nH]1	1
C=CC(=O)NCCNC(=O)C=C	1
COc1ccc2nc(N)sc2c1	1
[O-][N+](=Nc1ccc(Cl)c(Cl)c1)c1ccc(Cl)c(Cl)c1	1
CCCCCC=CC=CC=O	1
O=CC=CC=Cc1ccc([N+](=O)[O-])cc1	1
CS(=O)(=O)OC[C](O)[C](O)COS(C)(=O)=O	1
O=C(O)CCCc1ccc(N(CCCl)CCCl)cc1	1
Cc1cn([C@]2C=C[C@](CO)O2)c(=O)[nH]c1=O	1
Nc1ncn([C@]2O[C@](CO)[C@@](O)[C@@]2O)c(=O)n1	1
OCC(CO)(CBr)CBr	1
O=C(O)C=Cc1ccc(O)c(O)c1	1
NC(=O)c1ncn([C@]2O[C@](CO)[C@](O)[C@@]2O)n1	1
O[C](CBr)[C](O)[C](O)[C](O)CBr	1
C=CCOC(C)=O	1
ClCC(Cl)(Cl)Cl	1
ClC(Cl)Cl	1
CN(N=O)C(N)=O	1
O=[N+]([O-])C(Br)=Cc1ccccc1	1
CBr	1
Nc1ccn([C@]2CC[C@](CO)O2)c(=O)n1	1
CC#N	1
CC1CO1	1
C=CC(C)=O	1
ClC(Cl)C(Cl)Cl	1
O=S(=O)(c1ccc(Cl)cc1)c1ccc(Cl)cc1	1
Oc1ccc2ccccc2c1N=Nc1ccccc1	1
CO[PH](=O)OC	1
Nc1ccccc1C(=O)OCC=Cc1ccccc1	1
Oc1cccc(O)c1O	1
Nc1ccc(-c2ccccc2)cc1	1
Nc1ccccc1Cl	1
CC=Cc1ccc(O)c(OC)c1	1
C=C(C)c1ccccc1	1
C=CCc1cc(OC)c2c(c1)OCO2	1
CC(=O)CC(C)=O	1
Brc1cc(Br)c(Oc2c(Br)c(Br)c(Br)c(Br)c2Br)cc1Br	1
Nc1nc(=O)n([C@@H]2CS[C@H](CO)O2)cc1F	1
C[C@@H](Cn1cnc2c(N)ncnc21)OCP(=O)(O)O	1
CO[C@H]1[C@H]([C@@]2(C)O[C@@H]2CC=C(C)C)[C@]2(CC[C@H]1OC(=O)/C=C/C=C/C=C/C=C/C(=O)O)CO2	1

## Sheet: input_data_for the_GenoITS_mode
SMILES	y
Clc1ccc(C(c2ccc(Cl)cc2)C(Cl)(Cl)Cl)cc1	0
CC(C)CCCC(C)C1CCC2C3CC=C4CC(O)CCC4(C)C3CCC12C	0
CN1CC(=O)NC1=N	0
CS(C)=O	0
ClC(Cl)(Cl)C(Cl)(Cl)Cl	0
Clc1ccc(C(c2ccc(Cl)cc2)C(Cl)Cl)cc1	0
ClC(Cl)C(Cl)(Cl)Cl	0
ClC1=C(Cl)C2(Cl)C3C(Cl)C=CC3C1(Cl)C2(Cl)Cl	0
ClC=C(Cl)Cl	0
NC(=O)NC(NC(N)=O)C(=O)O	0
OCCCl	0
Clc1c(Cl)c(Cl)c(Cl)c(Cl)c1Cl	0
CCCCCCCCCCCCCC=CC(O)C(N)CO	0
ClC(Cl)=C(Cl)Cl	0
Nc1nc(=O)c2c([nH]1)NCC(CNc1ccc(C(=O)NC(CCC(=O)O)C(=O)O)cc1)N2	0
c1ccc2occc2c1	0
O=C(O)Cc1cc(O)ccc1O	0
CC(=O)CC(=O)O	0
Nc1cc([N+](=O)[O-])ccc1C(=O)O	0
CCCCCCCCCCCCCCCC=O	0
ClCC(Cl)(Cl)Cl	0
Nc1ccc(N)c2c1C(=O)c1c(N)ccc(N)c1C2=O	0
Cc1ccccc1N=Nc1c(O)ccc2ccccc12	0
Cc1ccc(N=Nc2c(O)ccc3ccccc23)c(C)c1	0
CCNc1ccc2ccccc2c1N=Nc1ccc(N=Nc2ccccc2)cc1	0
Cc1cnc(O)nc1O	0
O=C(O)c1cc(O)nc(O)n1	0
Oc1ncc(F)c(O)n1	0
S=P(N1CC1)(N1CC1)N1CC1	1
CC(=O)Nc1ccc2c(c1)Cc1ccccc1-2	1
CCN(CC)N=O	1
c1ccc2cc3c(ccc4ccccc43)cc2c1	1
O=[N+]([O-])c1cc[n+]([O-])c2ccccc12	1
O=C1CCO1	1
O=NN1CCOCC1	1
CN(C)c1ccc(N=Nc2ccccc2)cc1	1
CC(N)=O	1
CNC(=O)CSP(=S)(OC)OC	1
CCOc1ccc(NC(C)=O)cc1	1
CCOS(C)(=O)=O	1
COP(=O)(OC)OC=C(Cl)Cl	1
CN(C)N=O	1
CCOS(=O)(=O)OCC	1
COS(C)(=O)=O	1
CN(N=O)C(=N)N[N+](=O)[O-]	1
CC=O	1
CC1CN1	1
COS(=O)(=O)OC	1
Oc1ccc2ccccc2c1N=Nc1ccc(N=Nc2ccccc2)cc1	1
Oc1ccc(-c2ccccc2)cc1	1
S=C1NCCN1	1
OCc1ccccc1	1
O=NN1CCCCC1	1
Nc1ccc(Oc2ccc(N)cc2)cc1	1
BrCCBr	1
ClCCCl	1
COCCl	1
COc1ccc(C)cc1N	1
c1ccc(NNc2ccccc2)cc1	1
Cc1cc(C(C)(C)C)c(O)c(C(C)(C)C)c1	1
c1cc2ccc3cccc4ccc(c1)c2c34	1
Nc1ccc(Sc2ccc(N)cc2)cc1	1
CC(=O)OCc1ccccc1	1
c1ccc2c(c1)c1cccc3ccc4cccc2c4c31	1
c1ccc2c3c(ccc2c1)-c1cccc2cccc-3c12	1
c1ccc2c(c1)-c1cccc3c1c-2cc1ccccc13	1
O=[N+]([O-])c1ccc2c3c(cccc13)CC2	1
O=[N+]([O-])c1ccc2c(c1)Cc1ccccc1-2	1
CC(=O)Nc1ccc(-c2ccc(NC(C)=O)cc2)cc1	1
CCCN(CCC)N=O	1
CCN(N=O)C(N)=O	1
Oc1ccc2ccccc2c1N=Nc1ccccc1	1
CCCCN(CCCC)N=O	1
O=NN(CCO)CCO	1
O=S1(=O)CCCO1	1
COc1cc2c(c3oc(=O)c4c(c13)CCC4=O)C1C=COC1O2	1
O=[N+]([O-])c1ccc(Oc2ccc(Cl)cc2Cl)cc1	1
Nc1ccc(N=Nc2ccc(-c3ccc(N=Nc4c(S(=O)(=O)O)cc5cc(S(=O)(=O)O)c(N=Nc6ccccc6)c(O)c5c4N)cc3)cc2)c(N)c1	1
Cc1ccc(N=Nc2c(O)ccc3ccccc23)c([N+](=O)[O-])c1	1
CC(=O)Nc1ccc(N=Nc2cc(C)ccc2O)cc1	1
Cc1cc(C)c(N=Nc2c(O)c(S(=O)(=O)O)cc3cc(S(=O)(=O)O)ccc23)cc1C	1
CCN(C)N=O	1
CNC(=O)C(NC(=O)C(C)C(O)C(C)NC(=O)C(NC(=O)c1nc(C(CC(N)=O)NCC(N)C(N)=O)nc(N)c1C)C(OC1OC(CO)C(O)C(O)C1OC1OC(CO)C(O)C(OC(N)=O)C1O)c1c[nH]cn1)C(C)O	1
CCCCOCOc1ccccc1	1
O=[N+]([O-])c1ccc2ccc3ccc([N+](=O)[O-])c4ccc1c2c34	1
C=O	1
O=C1OC(O)C(C(Cl)Cl)=C1Cl	1
Cc1cnc2ccc3c(nc(N)n3C)c2n1	1
Cn1c(N)nc2ncc(-c3ccccc3)cc21	1
Nc1ccc(N=Nc2ccccc2)c(N)n1	1
Clc1ccc(-c2ccc(Cl)cc2Cl)c(Cl)c1	0
NC(CS)C(=O)O	0
O=C(O)C(O)c1ccccc1	0
c1ccc(-c2ccccc2)cc1	1
COc1ccc(N)c(OC)c1	0
Oc1c(Cl)cc(Cl)cc1Cl	1
CCCCCCCCCCCCCCCCO	0
Cc1cc(C)c(S(=O)(=O)O)cc1N=Nc1cc(S(=O)(=O)O)c2ccccc2c1O	1
COc1ccc(N)cc1N	1
NCCCCC(N)C(=O)O	0
O=[N+]([O-])c1ccc2ccc3cccc4ccc1c2c34	0
CC(O)C(=O)O	0
CC(=O)NC(CCC(=O)O)C(=O)O	0
c1ccc2c(c1)cc1ccc3cccc4ccc2c1c34	1
c1ccc(C2CO2)cc1	1
O=NN1CCCC1	1
Nc1ccc(Cl)cc1N	1
ClC1C(Cl)C(Cl)C(Cl)C(Cl)C1Cl	0
O=C(O)CCCCC(=O)O	0
CCCCCCC=CCCCCCCCC(=O)O	0
ClCC(Br)CBr	1
CC1CO1	1
NC(=O)CCC(N)C(=O)O	0
O=C1C2CC=CCC2C(=O)N1SC(Cl)(Cl)C(Cl)Cl	1
CNNC	1
C=CC(N)=O	1
O=C(O)C(=O)Cc1ccccc1	0
CCCCC(CC)COC(=O)c1ccccc1C(=O)OCC(CC)CCCC	0
Cc1c(N)cccc1N	0
CC12CCC3c4ccc(O)cc4CCC3C1CCC2O	0
O=C(O)CC(O)(CC(=O)O)C(=O)O	0
NCC(=O)CCC(=O)O	0
c1ccc2[nH]c(-c3cscn3)nc2c1	1
CNNCc1ccc(C(=O)NC(C)C)cc1	1
Nc1ccn(C2OC(CO)C(O)C2O)c(=O)n1	0
CSCCC(N)C(=O)O	0
NCCCCN	0
C=CC(=O)OCC	1
O=C(O)C1CC(O)CN1	0
O=C(O)CCC(=O)O	0
Nc1ccc2ccccc2c1	1
CC(CCC(=O)O)C1CCC2C3CCC4CC(O)CCC4(C)C3CCC12C	0
NC(CCC(=O)NC(CS)C(=O)NCC(=O)O)C(=O)O	0
Clc1ccc(Cl)cc1	1
O=Cc1ccco1	1
Oc1cccc2cccnc12	0
CC(C)CC(N)C(=O)O	0
c1ccc(N=Nc2ccccc2)cc1	1
Cc1ccc(S(=O)(=O)Oc2ccc(N=Nc3ccc(-c4ccc(N=Nc5c(O)ccc6cc(S(=O)(=O)O)cc(S(=O)(=O)O)c56)c(C)c4)cc3C)cc2)cc1	0
ClC1=C(Cl)C2(Cl)C3C4C=CC(C4)C3C1(Cl)C2(Cl)Cl	0
NC(=O)c1cccnc1	0
CC(=O)CN	0
c1ccccc1	1
CC(N)C(=O)O	0
C1OC1C1CO1	1
Oc1ccccc1	1
O=C(O)C1CCCN1	0
CCOC(N)=O	1
C=CC#N	1
CCCCCCCCCCCCCCCCCCCC(=O)O	0
O=C(O)CC(O)C(=O)O	0
NCCCC(N)C(=O)O	0
Nc1ccc(N)cc1	0
NC(Cc1c[nH]cn1)C(=O)O	0
Cc1ccccc1N	1
Cc1ncc([N+](=O)[O-])n1CCO	1
CCCCC(=O)O	0
Cc1ccc(N)cc1Cl	0
NCCCCNCCCN	0
CCC(=C(CC)c1ccc(O)cc1)c1ccc(O)cc1	0
CC(C=CC1=C(C)CCCC1(C)C)=CC=CC(C)=CCO	0
COc1cccc2c1C(=O)c1c(O)c3c(c(O)c1C2=O)CC(O)(C(C)=O)CC3OC1CC(N)C(O)C(C)O1	1
O=C(O)C(Cl)(Cl)Cl	0
NC(CO)C(=O)O	0
O=C(O)C(O)CO	0
O=C(NC(CO)C(O)c1ccc([N+](=O)[O-])cc1)C(Cl)Cl	0
O=C(O)c1cccnc1	0
CCCCCCCCCCCCO	0
CN(C)c1ccc(C(=N)c2ccc(N(C)C)cc2)cc1	1
NCCCCCN	0
O=C(O)CN(CCN(CC(=O)O)CC(=O)O)CC(=O)O	0
ClC(Cl)C(Cl)Cl	0
Cc1ncc(CO)c(CN)c1O	0
Cc1cc(C(=C2C=CC(=N)C=C2)c2ccc(N)cc2)ccc1N	0
Cc1ccc(N)cc1N	1
Nc1ccc(Cc2ccc(N)cc2)cc1	1
CC(=O)NC(CC(=O)O)C(=O)O	0
CCC1(c2ccccc2)C(=O)NC(=O)NC1=O	1
Nc1ccc(N)c(Cl)c1	0
O=C(O)C(O)C(O)C(O)C(O)CO	0
CN(C)N=Nc1[nH]cnc1C(N)=O	1
OC1C(O)C(O)C(O)C(O)C1O	0
NC(CC(=O)O)C(=O)O	0
Nc1ccccc1	1
C=CBr	1
Cc1c2ccccc2c(C)c2c1ccc1ccccc12	1
Cc1c(N)nc(C)c2c1[nH]c1ccccc12	1
CC(C)(CO)C(O)C(=O)NCCC(=O)O	0
CC12CCC(=O)C=C1CCC1C2CCC2(C)C(O)CCC12	0
CCC(N)C(=O)O	0
Cc1nc(N)cc2[nH]c3ccccc3c12	1
O=S(=O)(O)c1cc(S(=O)(=O)O)c2c(N=Nc3ccccc3)c(O)ccc2c1	0
ClC1=C(Cl)C2(Cl)C3C(Cl)C(Cl)CC3C1(Cl)C2(Cl)Cl	0
Oc1ccc(Cl)cc1Cl	1
NC(=O)CC(N)C(=O)O	0
N=C1C=CC(=C(c2ccc(N)cc2)c2ccc(N)cc2)C=C1	1
Clc1ccccc1Cl	0
NC(Cc1ccc(N(CCCl)CCCl)cc1)C(=O)O	1
Nc1ccc([N+](=O)[O-])cc1N	0
Nc1ccc(-c2ccc(N)cc2)cc1	1
CC1CCC(C(C)C)C(O)C1	0
Cc1cc(N)ccc1N	0
NC(=O)NC1NC(=O)NC1=O	0
CN(C)N	1
COc1ccccc1N	1
Cc1cc(-c2ccc(N)c(C)c2)ccc1N	1
Cc1cc(N=Nc2ccccc2C)ccc1N	1
Nc1ccc(Cc2ccc(N)c(Cl)c2)cc1Cl	1
NCCCNCCCCNCCCN	0
O=C(O)CNC(=O)c1ccccc1	0
CC(C)C(C)C=CC(C)C1CCC2C3=CC=C4CC(O)CCC4(C)C3CCC21C	0
CCCCCCCCCCCCCCCC(=O)O	0
O=C(O)C(O)C(O)C(=O)O	0
C1COCCO1	0
Cc1ncc(CO)c(CO)c1O	0
O=P1(N(CCCl)CCCl)NCCCO1	1
Cc1c(C)c2c(c(C)c1O)CCC(C)(CCCC(C)CCCC(C)CCCC(C)C)O2	0
C=C1CCC(O)CC1=CC=C1CCCC2(C)C1CCC2C(C)C=CC(C)C(C)C	0
O=C(O)Cc1ccccc1	0
CCC(c1ccc(O)cc1)C(CC)c1ccc(O)cc1	0
NC(CSSCC(N)C(=O)O)C(=O)O	0
CC(C=CC=C(C)C=CC1=C(C)CCCC1(C)C)=CC=CC=C(C)C=CC=C(C)C=CC1=C(C)CCCC1(C)C	0
CC(=O)OCC=C(C)CCC=C(C)C	0
Nc1ccc(Cl)cc1	1
O=S(=O)(O)c1ccc2c(N=Nc3ccc(S(=O)(=O)O)c4ccccc34)c(O)c(S(=O)(=O)O)cc2c1	1
NCCC(=O)O	0
ClC=CCCl	1
Oc1c(Cl)c(Cl)c(Cl)c(Cl)c1Cl	0
COc1cc(-c2ccc(N)c(OC)c2)ccc1N	1
CC(C)[N+](=O)[O-]	1
Cc1cccc(C)c1N	1
CC(O)C(N)C(=O)O	0
O=S(=O)(O)c1ccc(N=Nc2ccc(O)c3ccccc23)cc1	1
CCC(C)C(N)C(=O)O	0
O=C1OC(C(O)CO)C(O)=C1O	0
O=C(O)CCC(=O)C(=O)O	0
CC(CCC(=O)O)C1CCC2C3C(O)CC4CC(O)CCC4(C)C3CCC12C	0
Nc1ccc(-c2ccc(N)c(Cl)c2)cc1Cl	1
ClCC1CO1	1
CC1CC(=O)O1	1
Nc1ncnc2c1ncn2C1OC(CSCCC(N)C(=O)O)C(O)C1O	0
CC(C)C(N)C(=O)O	0
COC12C(COC(N)=O)C3=C(C(=O)C(C)=C(N)C3=O)N1CC1NC12	1
NC(=O)C(=Cc1ccc([N+](=O)[O-])o1)c1ccco1	1
O=C1CCCCCN1	0
Nc1ccc(N=Nc2ccccc2)cc1	1
O=C(c1ccccc1)C(O)c1ccccc1	0
OCC1(O)OCC(O)C(O)C1O	0
Nc1ccc(Nc2ccccc2)cc1	0
Cc1cc(Cl)ccc1N	1
O=C(O)CC(=O)C(=O)O	0
NC(CCCC(=O)O)C(=O)O	0
CCCCC(N)C(=O)O	0
O=C(CO)C(O)C(O)C(O)CO	0
CN(C)C=O	1
OCC(O)C(O)C(O)CO	0
Cc1ccccc1	0
OCCCCO	1
ClC1=C(Cl)C2(Cl)C3C4CC(C5OC45)C3C1(Cl)C2(Cl)Cl	0
NC(Cc1c[nH]c2ccccc12)C(=O)O	0
O=C(O)CCCc1ccc(N(CCCl)CCCl)cc1	1
Nc1cccc2ccccc12	1
Nc1ccccc1C(=O)CC(N)C(=O)O	0
NCCCC(=O)O	0
O=C(O)CCCCC1SCC2NC(=O)NC21	0
N=C(N)NCCCC(N)C(=O)O	0
