# Supplementary material for: GenoITS: Implementation of an Integrated Testing Strategy workflow for genotoxicity using QSAR-based tools
Source: NAM J. 2024 Dec 28;1:100005. doi: 10.1016/j.namjnl.2024.100005 (PMC13312421; doi:10.1016/j.namjnl.2024.100005)
Supplement: Supplementary file 2 [file mmc2.zip]

Archive with 5 entries (5 files):
- mmc2/S2a_GenoITS_mutagenicity_ames_QMRF_report.pdf
- mmc2/S2b_GenoITS_chromosomal_aberration_QMRF_report.pdf
- mmc2/S2c_GenoITS_hprt_assay_QMRF_report.pdf
- mmc2/S2d_GenoITS_genotoxicity_micronucleus_QMRF_report.pdf
- mmc2/S2e_GenoITS_comet_assay_QMRF_report.pdf
