# Supplementary material for: GenoITS: Implementation of an Integrated Testing Strategy workflow for genotoxicity using QSAR-based tools
Source: NAM J. 2024 Dec 28;1:100005. doi: 10.1016/j.namjnl.2024.100005 (PMC13312421; doi:10.1016/j.namjnl.2024.100005)
Supplement: Supplementary file 3 [file mmc3.xlsx]

## Sheet: Ames test
Parameters	Training	Validation	Train (CV)	Test (CV)
Accuracy (ACC)	0.93	0.76	0.92 ± 0.00	0.78 ± 0.01
Sensitivity, recall or true positive rate (TPR)	0.94	0.78	0.94 ± 0.00	0.79 ± 0.02
Specificity or true negative rate (TNR)	0.91	0.74	0.90 ± 0.00	0.76 ± 0.02
Precision or positive predictive value (PPV)	0.92	0.78	0.92 ± 0.00	0.80 ± 0.01
Negative predictive value (NPV)	0.93	0.74	0.92 ± 0.00	0.76 ± 0.02
Miss rate or false negative rate (FNR)	0.06	0.22	0.06 ± 0.00	0.21 ± 0.02
Fall-out or false positive rate (FPR)	0.09	0.26	0.10 ± 0.00	0.24 ± 0.02
False discovery rate (FDR)	0.08	0.22	0.08 ± 0.00	0.20 ± 0.01
False omission rate (FOR)	0.07	0.26	0.08 ± 0.00	0.24 ± 0.02
F-score	0.93	0.78	0.93 ± 0.00	0.79 ± 0.01
Matthews Correlation Coefficient (MCC)	0.85	0.52	0.84 ± 0.00	0.56 ± 0.02
Critical Success Index (CSI)	0.87	0.64	0.86 ± 0.00	0.66 ± 0.01
Area under the ROC (AUC)	0.93	0.76	0.98 ± 0.00	0.85 ± 0.01

## Sheet: in vitro chromosomal aberration
Parameters	Training	Validation	Train (CV)	Test (CV)
Accuracy (ACC)	0.74	0.7	0.73 ± 0.03	0.69 ± 0.11
Sensitivity, recall or true positive rate (TPR)	0.74	0.7	0.73 ± 0.02	0.70 ± 0.17
Specificity or true negative rate (TNR)	0.74	0.71	0.73 ± 0.04	0.68 ± 0.13
Precision or positive predictive value (PPV)	0.73	0.68	0.72 ± 0.04	0.68 ± 0.11
Negative predictive value (NPV)	0.75	0.73	0.74 ± 0.03	0.72 ± 0.16
Miss rate or false negative rate (FNR)	0.26	0.3	0.27 ± 0.02	0.30 ± 0.17
Fall-out or false positive rate (FPR)	0.26	0.29	0.27 ± 0.04	0.32 ± 0.13
False discovery rate (FDR)	0.27	0.32	0.28 ± 0.04	0.32 ± 0.11
False omission rate (FOR)	0.25	0.27	0.26 ± 0.03	0.28 ± 0.16
F-score	0.74	0.69	0.73 ± 0.03	0.68 ± 0.11
Matthews Correlation Coefficient (MCC)	0.48	0.41	0.46 ± 0.06	0.39 ± 0.23
Critical Success Index (CSI)	0.58	0.53	0.57 ± 0.04	0.53 ± 0.13
Area under the ROC (AUC)	0.74	0.7	0.82 ± 0.02	0.75 ± 0.08

## Sheet: Hprt assay
Parameters	Training	Validation	Train (CV)	Test (CV)
Accuracy (ACC)	0.85	0.75	0.85 ± 0.04	0.83 ± 0.06
Sensitivity, recall or true positive rate (TPR)	0.9	0.71	0.87 ± 0.02	0.72 ± 0.17
Specificity or true negative rate (TNR)	0.85	0.76	0.85 ± 0.04	0.84 ± 0.06
Precision or positive predictive value (PPV)	0.41	0.26	0.42 ± 0.08	0.37 ± 0.11
Negative predictive value (NPV)	0.99	0.96	0.98 ± 0.00	0.96 ± 0.02
Miss rate or false negative rate (FNR)	0.1	0.29	0.13 ±0.12	0.28 ± 0.17
Fall-out or false positive rate (FPR)	0.15	0.24	0.15 ± 0.04	0.16 ± 0.06
False discovery rate (FDR)	0.59	0.74	0.58 ± 0.08	0.63 ± 0.11
False omission rate (FOR)	0.01	0.04	0.02 ± 0.00	0.04 ± 0.02
F-score	0.56	0.37	0.56 ± 0.07	0.47 ± 0.11
Matthews Correlation Coefficient (MCC)	0.55	0.31	0.53 ± 0.07	0.43 ± 0.13
Critical Success Index (CSI)	0.39	0.23	0.39 ± 0.07	0.32 ± 0.09
Area under the ROC (AUC)	0.87	0.73	0.95 ± 0.02	0.83 ± 0.08

## Sheet: in vivo micronuclei
Parameters	Training	Validation	Train (CV)	Test (CV)
Accuracy (ACC)	0.75	0.67	0.77 ± 0.02	0.68 ± 0.03
Sensitivity, recall or true positive rate (TPR)	0.76	0.7	0.80 ± 0.02	0.74 ± 0.04
Specificity or true negative rate (TNR)	0.73	0.64	0.74 ± 0.05	0.58 ± 0.07
Precision or positive predictive value (PPV)	0.81	0.64	0.82 ± 0.02	0.73 ± 0.03
Negative predictive value (NPV)	0.67	0.7	0.71 ± 0.02	0.61 ± 0.05
Miss rate or false negative rate (FNR)	0.24	0.3	0.20 ± 0.02	0.26 ± 0.04
Fall-out or false positive rate (FPR)	0.27	0.36	0.26 ± 0.05	0.42 ± 0.07
False discovery rate (FDR)	0.19	0.36	0.18 ± 0.02	0.27 ± 0.03
False omission rate (FOR)	0.33	0.3	0.29 ± 0.02	0.39 ± 0.05
F-score	0.78	0.67	0.81 ± 0.01	0.73 ± 0.03
Matthews Correlation Coefficient (MCC)	0.49	0.34	0.54 ± 0.04	0.33 ± 0.07
Critical Success Index (CSI)	0.64	0.5	0.68 ± 0.02	0.58 ± 0.03
Area under the ROC (AUC)	0.75	0.67	0.84 ± 0.00	0.74 ± 0.02

## Sheet: comet assay
Parameters	Training	Validation	Train (CV)	Test (CV)
Accuracy (ACC)	0.92	0.84	0.93 ± 0.02	0.88 ± 0.02
Sensitivity, recall or true positive rate (TPR)	0.94	0.86	0.95 ± 0.02	0.91 ± 0.05
Specificity or true negative rate (TNR)	0.9	0.82	0.91 ± 0.02	0.86 ± 0.02
Precision or positive predictive value (PPV)	0.89	0.84	0.90 ± 0.02	0.85 ± 0.02
Negative predictive value (NPV)	0.95	0.84	0.96 ± 0.02	0.92 ± 0.04
Miss rate or false negative rate (FNR)	0.06	0.14	0.05 ± 0.02	0.09 ± 0.05
Fall-out or false positive rate (FPR)	0.1	0.18	0.09 ± 0.02	0.14 ± 0.02
False discovery rate (FDR)	0.11	0.16	0.10 ± 0.02	0.15 ± 0.02
False omission rate (FOR)	0.05	0.16	0.04 ± 0.02	0.08 ± 0.04
F-score	0.91	0.85	0.93 ± 0.02	0.87 ± 0.03
Matthews Correlation Coefficient (MCC)	0.84	0.67	0.86 ± 0.03	0.76 ± 0.05
Critical Success Index (CSI)	0.84	0.73	0.86 ± 0.03	0.78 ± 0.04
Area under the ROC (AUC)	0.92	0.84	0.98 ± 0.00	0.95 ± 0.02
