# Supplementary material for: GenoITS: Implementation of an Integrated Testing Strategy workflow for genotoxicity using QSAR-based tools
Source: NAM J. 2024 Dec 28;1:100005. doi: 10.1016/j.namjnl.2024.100005 (PMC13312421; doi:10.1016/j.namjnl.2024.100005)
Supplement: Supplementary file 4 [file mmc4.xlsx]

## Sheet: Ames test
	Train				Validation				Link
	N	Accuracy	Sensitivity	Specificity	N	Accuracy	Sensitivity	Specificity
ProtoPRED	4868	0.93	0.94	0.91	1624	0.76	0.78	0.74	https://protopred.protoqsar.com/static/QMRFs/ProtoTOX_mutagenicity_ames_QMRF_report.pdf
VEGA-CAESAR	3253	0.92	0.97	0.86	798	0.83	0.9	0.74	https://www.vegahub.eu/vegahub-dwn/qmrf/QMRF_MutaAmes_CAESAR.pdf
VEGA-ISS	670	0.79	0.89	0.68	2404	0.85	0.92	0.8	https://www.vegahub.eu/vegahub-dwn/qmrf/QMRF_MUTA_ISS.pdf
VEGA-SarPY	3367	0.82	0.86	0.77	837	0.81	0.86	0.76	https://www.vegahub.eu/vegahub-dwn/qmrf/QMRF_MUTA_SARpy.pdf
SciQSAR	4102	0.811	0.807	0.814	-	-	-	-	http://qsardb.food.dtu.dk/download/qmrf/SQ_AGA.pdf
CASE Ultra	4102	0.86	0.86	0.86	1096	0.88	0.86	0.89	http://qsardb.food.dtu.dk/download/qmrf/CU_AGA.pdf
Leadscope	4102	0.85	0.84	0.86	2036	0.82	0.78	0.84	http://qsardb.food.dtu.dk/download/qmrf/LS_AGA.pdf

## Sheet: in-vitro Chromosomal aberration
	Train				Validation				Link
	N	Accuracy	Sensitivity	Specificity	N	Accuracy	Sensitivity	Specificity
ProtoPRED	127	0.74	0.74	0.74	64	0.7	0.7	0.71	https://protopred.protoqsar.com/static/QMRFs/ProtoTOX_chromosomal_aberration_QMRF_report.pdf
VEGA - CORAL	442	0.77	0.72	0.81	14	1	1	1	https://www.vegahub.eu/vegahub-dwn/qmrf/QMRF_CHROM_CORAL.pdf
SciQSAR	229	0.91	1	0.85	-	-	-	-	https://qsardb.food.dtu.dk/download/qmrf/SQ_A61.pdf
CASE Ultra	233	0.74	0.4	0.95	-	-	-	-	http://qsardb.food.dtu.dk/download/qmrf/CU_A61.pdf
Leadscope	229	0.69	0.54	0.79	-	-	-	-	https://qsardb.food.dtu.dk/download/qmrf/LS_A61.pdf

## Sheet: Hprt assay
	Train				Validation				Link
	N	Accuracy	Sensitivity	Specificity	N	Accuracy	Sensitivity	Specificity
ProtoPRED	372	0.87	0.9	0.86	160	0.79	0.71	0.8	https://protopred.protoqsar.com/static/QMRFs/ProtoTOX_hprt_assay_QMRF_report.pdf
Leadscope	238	0.81	0.82	0.78	-	-	-	-	https://qsardb.food.dtu.dk/download/qmrf/LS_ANF.pdf
CASE Ultra	239	0.79	0.75	0.85	-	-	-	0.95	http://qsardb.food.dtu.dk/download/qmrf/CU_ANF.pdf
SciQSAR	238	0.84	0.86	0.82	-	-	-	-	http://qsardb.food.dtu.dk/download/qmrf/SQ_ANF.pdf

## Sheet: in-vivo micronucleus
	Train				Validation				Link
	N	Accuracy	Sensitivity	Specificity	N	Accuracy	Sensitivity	Specificity
ProtoPRED	203	0.75	0.76	0.73	69	0.67	0.7	0.64	https://protopred.protoqsar.com/static/QMRFs/ProtoTOX_genotoxicity_micronucleus_QMRF_report.pdf
VEGA	1207	0.99	0.99	1	19	0.94	0.9	1	https://www.vegahub.eu/vegahub-dwn/qmrf/QMRF_MN_INVIVO.pdf
CASE Ultra	357	0.72	0.5	0.84	-	-	-	-	http://qsardb.food.dtu.dk/download/qmrf/CU_ANC.pdf
Leadscope	357	0.72	0.64	0.78	-	-	-	-	http://qsardb.food.dtu.dk/download/qmrf/LS_ANC.pdf
SciQSAR	357	0.76	0.6	0.9	-	-	-	-	http://qsardb.food.dtu.dk/download/qmrf/SQ_ANC.pdf

## Sheet: comet assay
	Train				Validation				Link
	N	Accuracy	Sensitivity	Specificity	N	Accuracy	Sensitivity	Specificity
ProtoPRED	185	0.92	0.94	0.9	80	0.84	0.86	0.82	https://protopred.protoqsar.com/static/QMRFs/ProtoTOX_comet_assay_QMRF_report.pdf
CASE Ultra	286	0.8	0.7	0.86	-	-	-	-	http://qsardb.food.dtu.dk/download/qmrf/CU_ANE.pdf
Leadscope	285	0.83	0.87	0.81	-	-	-	-	http://qsardb.food.dtu.dk/download/qmrf/LS_ANE.pdf
SciQSAR	286	0.82	0.82	0.82	-	-	-	-	http://qsardb.food.dtu.dk/download/qmrf/SQ_ANE.pdf
